# Supplementary material for: Reactivity of a Unique Si(I)–Si(I)-Based η2-Bis(silylene) Iron Complex
Source: Inorg Chem. 2022 Jul 20;61(30):11725–33. doi: 10.1021/acs.inorgchem.2c01369 (PMC9377512; doi:10.1021/acs.inorgchem.2c01369)
Supplement: Supplementary file 2 — ic2c01369_si_002.zip [file ic2c01369_si_002.zip]

Archive with 18 entries (17 files):
- b3-lyp-DFT/
- b3-lyp-DFT/4-ring-TS3.pdb
- b3-lyp-DFT/4-ring-TS3.xyz
- b3-lyp-DFT/FeSi2-TS1.pdb
- b3-lyp-DFT/FeSi2-TS1.xyz
- b3-lyp-DFT/FeSi2.pdb
- b3-lyp-DFT/FeSi2.xyz
- b3-lyp-DFT/FeSi2NTMS.pdb
- b3-lyp-DFT/FeSi2NTMS.xyz
- b3-lyp-DFT/FeSi2TMSN3-TS2.pdb
- b3-lyp-DFT/FeSi2TMSN3-TS2.xyz
- b3-lyp-DFT/FeSi2TMSN3.pdb
- b3-lyp-DFT/FeSi2TMSN3.xyz
- b3-lyp-DFT/FeSi2_free_energies.xlsx
- b3-lyp-DFT/N2.pdb
- b3-lyp-DFT/N2.xyz
- b3-lyp-DFT/TMSN3.pdb
- b3-lyp-DFT/TMSN3.xyz
