# Supplementary material for: Reactivity of a Unique Si(I)–Si(I)-Based η2-Bis(silylene) Iron Complex
Source: Inorg Chem. 2022 Jul 20;61(30):11725–33. doi: 10.1021/acs.inorgchem.2c01369 (PMC9377512; doi:10.1021/acs.inorgchem.2c01369)
Supplement: Supplementary file 2 — ic2c01369_si_002.zip [file ic2c01369_si_002.zip › b3-lyp-DFT/4-ring-TS3.pdb]

HEADER    4-ring-TS3-2_b3lyp_opt-60668            10-Jun-21   BOPT              
TITLE     4-ring-TS3-2_b3lyp_opt-60668                                          
HETATM    1 FE1  UNK A   1       5.044  17.644   9.670  1.00  1.00          FE  
HETATM    2 SI2  UNK A   1       3.778  17.047  11.436  1.00  1.00          SI  
HETATM    3 SI3  UNK A   1       4.427  19.535  10.473  1.00  1.00          SI  
HETATM    4 SI4  UNK A   1       3.208  17.187  14.877  1.00  1.00          SI  
HETATM    5  N5  UNK A   1       3.469  19.039  13.041  1.00  1.00           N  
HETATM    6  N6  UNK A   1       3.522  17.711  13.202  1.00  1.00           N  
HETATM    7  C7  UNK A   1       4.759  16.622  15.776  1.00  1.00           C  
HETATM    8  H8  UNK A   1       5.554  17.361  15.652  1.00  1.00           H  
HETATM    9  H9  UNK A   1       5.141  15.659  15.442  1.00  1.00           H  
HETATM   10  H10 UNK A   1       4.544  16.540  16.845  1.00  1.00           H  
HETATM   11  C11 UNK A   1       2.509  18.651  15.817  1.00  1.00           C  
HETATM   12  H12 UNK A   1       2.226  18.340  16.827  1.00  1.00           H  
HETATM   13  H13 UNK A   1       1.625  19.053  15.320  1.00  1.00           H  
HETATM   14  H14 UNK A   1       3.238  19.459  15.895  1.00  1.00           H  
HETATM   15  C15 UNK A   1       1.908  15.834  14.840  1.00  1.00           C  
HETATM   16  H16 UNK A   1       1.673  15.503  15.855  1.00  1.00           H  
HETATM   17  H17 UNK A   1       2.238  14.971  14.268  1.00  1.00           H  
HETATM   18  H18 UNK A   1       0.989  16.211  14.385  1.00  1.00           H  
HETATM   19  N19 UNK A   1       3.814  15.162  11.959  1.00  1.00           N  
HETATM   20  N20 UNK A   1       2.091  16.194  11.185  1.00  1.00           N  
HETATM   21  N21 UNK A   1       5.533  21.011  10.971  1.00  1.00           N  
HETATM   22  N22 UNK A   1       3.881  21.132   9.605  1.00  1.00           N  
HETATM   23  N23 UNK A   1       3.336  19.310  11.806  1.00  1.00           N  
HETATM   24  C24 UNK A   1       2.588  14.991  11.470  1.00  1.00           C  
HETATM   25  C25 UNK A   1       1.932  13.691  11.165  1.00  1.00           C  
HETATM   26  C26 UNK A   1       1.266  12.958  12.144  1.00  1.00           C  
HETATM   27  H27 UNK A   1       1.214  13.336  13.156  1.00  1.00           H  
HETATM   28  C28 UNK A   1       0.644  11.758  11.819  1.00  1.00           C  
HETATM   29  H29 UNK A   1       0.122  11.200  12.587  1.00  1.00           H  
HETATM   30  C30 UNK A   1       0.685  11.280  10.514  1.00  1.00           C  
HETATM   31  H31 UNK A   1       0.200  10.345  10.263  1.00  1.00           H  
HETATM   32  C32 UNK A   1       1.349  12.008   9.532  1.00  1.00           C  
HETATM   33  H33 UNK A   1       1.386  11.642   8.514  1.00  1.00           H  
HETATM   34  C34 UNK A   1       1.967  13.209   9.855  1.00  1.00           C  
HETATM   35  H35 UNK A   1       2.481  13.779   9.093  1.00  1.00           H  
HETATM   36  C36 UNK A   1       4.845  14.164  12.313  1.00  1.00           C  
HETATM   37  C37 UNK A   1       4.435  13.349  13.552  1.00  1.00           C  
HETATM   38  H38 UNK A   1       4.214  13.998  14.397  1.00  1.00           H  
HETATM   39  H39 UNK A   1       5.253  12.686  13.842  1.00  1.00           H  
HETATM   40  H40 UNK A   1       3.562  12.731  13.352  1.00  1.00           H  
HETATM   41  C41 UNK A   1       6.116  14.959  12.646  1.00  1.00           C  
HETATM   42  H42 UNK A   1       6.435  15.560  11.798  1.00  1.00           H  
HETATM   43  H43 UNK A   1       6.921  14.278  12.926  1.00  1.00           H  
HETATM   44  H44 UNK A   1       5.941  15.642  13.475  1.00  1.00           H  
HETATM   45  C45 UNK A   1       5.149  13.179  11.169  1.00  1.00           C  
HETATM   46  H46 UNK A   1       4.315  12.503  10.988  1.00  1.00           H  
HETATM   47  H47 UNK A   1       6.017  12.572  11.431  1.00  1.00           H  
HETATM   48  H48 UNK A   1       5.370  13.705  10.245  1.00  1.00           H  
HETATM   49  C49 UNK A   1       0.790  16.606  10.625  1.00  1.00           C  
HETATM   50  C50 UNK A   1       0.435  17.956  11.268  1.00  1.00           C  
HETATM   51  H51 UNK A   1       1.229  18.685  11.127  1.00  1.00           H  
HETATM   52  H52 UNK A   1       0.287  17.836  12.343  1.00  1.00           H  
HETATM   53  H53 UNK A   1      -0.487  18.346  10.833  1.00  1.00           H  
HETATM   54  C54 UNK A   1      -0.357  15.633  10.939  1.00  1.00           C  
HETATM   55  H55 UNK A   1      -0.402  15.413  12.007  1.00  1.00           H  
HETATM   56  H56 UNK A   1      -0.279  14.693  10.397  1.00  1.00           H  
HETATM   57  H57 UNK A   1      -1.298  16.104  10.651  1.00  1.00           H  
HETATM   58  C58 UNK A   1       0.937  16.768   9.103  1.00  1.00           C  
HETATM   59  H59 UNK A   1       0.027  17.190   8.670  1.00  1.00           H  
HETATM   60  H60 UNK A   1       1.121  15.799   8.635  1.00  1.00           H  
HETATM   61  H61 UNK A   1       1.780  17.419   8.878  1.00  1.00           H  
HETATM   62  C62 UNK A   1       4.883  21.825  10.154  1.00  1.00           C  
HETATM   63  C63 UNK A   1       5.232  23.243   9.873  1.00  1.00           C  
HETATM   64  C64 UNK A   1       6.129  23.548   8.850  1.00  1.00           C  
HETATM   65  H65 UNK A   1       6.547  22.751   8.249  1.00  1.00           H  
HETATM   66  C66 UNK A   1       6.474  24.870   8.596  1.00  1.00           C  
HETATM   67  H67 UNK A   1       7.170  25.100   7.799  1.00  1.00           H  
HETATM   68  C68 UNK A   1       5.924  25.894   9.360  1.00  1.00           C  
HETATM   69  H69 UNK A   1       6.193  26.924   9.162  1.00  1.00           H  
HETATM   70  C70 UNK A   1       5.030  25.591  10.382  1.00  1.00           C  
HETATM   71  H71 UNK A   1       4.603  26.384  10.983  1.00  1.00           H  
HETATM   72  C72 UNK A   1       4.685  24.270  10.639  1.00  1.00           C  
HETATM   73  H73 UNK A   1       4.004  24.031  11.445  1.00  1.00           H  
HETATM   74  C74 UNK A   1       6.802  21.135  11.704  1.00  1.00           C  
HETATM   75  C75 UNK A   1       6.936  22.483  12.426  1.00  1.00           C  
HETATM   76  H76 UNK A   1       7.807  22.452  13.084  1.00  1.00           H  
HETATM   77  H77 UNK A   1       6.054  22.680  13.037  1.00  1.00           H  
HETATM   78  H78 UNK A   1       7.072  23.313  11.734  1.00  1.00           H  
HETATM   79  C79 UNK A   1       7.982  20.929  10.741  1.00  1.00           C  
HETATM   80  H80 UNK A   1       8.002  21.708   9.977  1.00  1.00           H  
HETATM   81  H81 UNK A   1       7.899  19.958  10.251  1.00  1.00           H  
HETATM   82  H82 UNK A   1       8.929  20.964  11.285  1.00  1.00           H  
HETATM   83  C83 UNK A   1       6.795  20.009  12.751  1.00  1.00           C  
HETATM   84  H84 UNK A   1       6.678  19.037  12.267  1.00  1.00           H  
HETATM   85  H85 UNK A   1       5.968  20.141  13.451  1.00  1.00           H  
HETATM   86  H86 UNK A   1       7.733  20.012  13.309  1.00  1.00           H  
HETATM   87  C87 UNK A   1       2.727  21.576   8.808  1.00  1.00           C  
HETATM   88  C88 UNK A   1       1.782  22.426   9.675  1.00  1.00           C  
HETATM   89  H89 UNK A   1       1.521  21.884  10.585  1.00  1.00           H  
HETATM   90  H90 UNK A   1       0.865  22.652   9.126  1.00  1.00           H  
HETATM   91  H91 UNK A   1       2.247  23.372   9.953  1.00  1.00           H  
HETATM   92  C92 UNK A   1       1.984  20.309   8.367  1.00  1.00           C  
HETATM   93  H93 UNK A   1       2.632  19.654   7.785  1.00  1.00           H  
HETATM   94  H94 UNK A   1       1.119  20.579   7.758  1.00  1.00           H  
HETATM   95  H95 UNK A   1       1.630  19.748   9.229  1.00  1.00           H  
HETATM   96  C96 UNK A   1       3.154  22.359   7.556  1.00  1.00           C  
HETATM   97  H97 UNK A   1       3.606  23.317   7.806  1.00  1.00           H  
HETATM   98  H98 UNK A   1       2.281  22.555   6.931  1.00  1.00           H  
HETATM   99  H99 UNK A   1       3.872  21.781   6.971  1.00  1.00           H  
HETATM  100 C100 UNK A   1       4.510  16.905   7.790  1.00  1.00           C  
HETATM  101 H101 UNK A   1       3.537  16.776   7.338  1.00  1.00           H  
HETATM  102 C102 UNK A   1       5.101  15.861   8.539  1.00  1.00           C  
HETATM  103 H103 UNK A   1       4.555  14.942   8.696  1.00  1.00           H  
HETATM  104 C104 UNK A   1       6.360  16.039   9.154  1.00  1.00           C  
HETATM  105 H105 UNK A   1       6.781  15.248   9.754  1.00  1.00           H  
HETATM  106 C106 UNK A   1       7.040  17.271   9.051  1.00  1.00           C  
HETATM  107 H107 UNK A   1       7.987  17.418   9.552  1.00  1.00           H  
HETATM  108 C108 UNK A   1       6.472  18.301   8.267  1.00  1.00           C  
HETATM  109 H109 UNK A   1       6.958  19.264   8.206  1.00  1.00           H  
HETATM  110 C110 UNK A   1       5.218  18.117   7.639  1.00  1.00           C  
HETATM  111 H111 UNK A   1       4.768  18.942   7.104  1.00  1.00           H  
CONECT    1    2    3  100  102                                                 
CONECT    1  104  106  108  110                                                 
CONECT    2    6   19   20                                                      
CONECT    3   21   22   23                                                      
CONECT    4    6    7   11   15                                                 
CONECT    5    6   23                                                           
CONECT    7    8    9   10                                                      
CONECT   11   12   13   14                                                      
CONECT   15   16   17   18                                                      
CONECT   19   24   36                                                           
CONECT   20   24   49                                                           
CONECT   21   62   74                                                           
CONECT   22   62   87                                                           
CONECT   24   25                                                                
CONECT   25   26   34                                                           
CONECT   26   27   28                                                           
CONECT   28   29   30                                                           
CONECT   30   31   32                                                           
CONECT   32   33   34                                                           
CONECT   34   35                                                                
CONECT   36   37   41   45                                                      
CONECT   37   38   39   40                                                      
CONECT   41   42   43   44                                                      
CONECT   45   46   47   48                                                      
CONECT   49   50   54   58                                                      
CONECT   50   51   52   53                                                      
CONECT   54   55   56   57                                                      
CONECT   58   59   60   61                                                      
CONECT   62   63                                                                
CONECT   63   64   72                                                           
CONECT   64   65   66                                                           
CONECT   66   67   68                                                           
CONECT   68   69   70                                                           
CONECT   70   71   72                                                           
CONECT   72   73                                                                
CONECT   74   75   79   83                                                      
CONECT   75   76   77   78                                                      
CONECT   79   80   81   82                                                      
CONECT   83   84   85   86                                                      
CONECT   87   88   92   96                                                      
CONECT   88   89   90   91                                                      
CONECT   92   93   94   95                                                      
CONECT   96   97   98   99                                                      
CONECT  100  101  102  110                                                      
CONECT  102  103  104                                                           
CONECT  104  105  106                                                           
CONECT  106  107  108                                                           
CONECT  108  109  110                                                           
CONECT  110  111                                                                
END                                                                             
