# Supplementary material for: Reactivity of a Unique Si(I)–Si(I)-Based η2-Bis(silylene) Iron Complex
Source: Inorg Chem. 2022 Jul 20;61(30):11725–33. doi: 10.1021/acs.inorgchem.2c01369 (PMC9377512; doi:10.1021/acs.inorgchem.2c01369)
Supplement: Supplementary file 2 — ic2c01369_si_002.zip [file ic2c01369_si_002.zip › b3-lyp-DFT/4-ring-TS3.xyz]

111
0001
Fe      5.044000   17.644000    9.670000
Si      3.778000   17.047000   11.436000
Si      4.427000   19.535000   10.473000
Si      3.208000   17.187000   14.877000
N       3.469000   19.039000   13.041000
N       3.522000   17.711000   13.202000
C       4.759000   16.622000   15.776000
H       5.554000   17.361000   15.652000
H       5.141000   15.659000   15.442000
H       4.544000   16.540000   16.845000
C       2.509000   18.651000   15.817000
H       2.226000   18.340000   16.827000
H       1.625000   19.053000   15.320000
H       3.238000   19.459000   15.895000
C       1.908000   15.834000   14.840000
H       1.673000   15.503000   15.855000
H       2.238000   14.971000   14.268000
H       0.989000   16.211000   14.385000
N       3.814000   15.162000   11.959000
N       2.091000   16.194000   11.185000
N       5.533000   21.011000   10.971000
N       3.881000   21.132000    9.605000
N       3.336000   19.310000   11.806000
C       2.588000   14.991000   11.470000
C       1.932000   13.691000   11.165000
C       1.266000   12.958000   12.144000
H       1.214000   13.336000   13.156000
C       0.644000   11.758000   11.819000
H       0.122000   11.200000   12.587000
C       0.685000   11.280000   10.514000
H       0.200000   10.345000   10.263000
C       1.349000   12.008000    9.532000
H       1.386000   11.642000    8.514000
C       1.967000   13.209000    9.855000
H       2.481000   13.779000    9.093000
C       4.845000   14.164000   12.313000
C       4.435000   13.349000   13.552000
H       4.214000   13.998000   14.397000
H       5.253000   12.686000   13.842000
H       3.562000   12.731000   13.352000
C       6.116000   14.959000   12.646000
H       6.435000   15.560000   11.798000
H       6.921000   14.278000   12.926000
H       5.941000   15.642000   13.475000
C       5.149000   13.179000   11.169000
H       4.315000   12.503000   10.988000
H       6.017000   12.572000   11.431000
H       5.370000   13.705000   10.245000
C       0.790000   16.606000   10.625000
C       0.435000   17.956000   11.268000
H       1.229000   18.685000   11.127000
H       0.287000   17.836000   12.343000
H      -0.487000   18.346000   10.833000
C      -0.357000   15.633000   10.939000
H      -0.402000   15.413000   12.007000
H      -0.279000   14.693000   10.397000
H      -1.298000   16.104000   10.651000
C       0.937000   16.768000    9.103000
H       0.027000   17.190000    8.670000
H       1.121000   15.799000    8.635000
H       1.780000   17.419000    8.878000
C       4.883000   21.825000   10.154000
C       5.232000   23.243000    9.873000
C       6.129000   23.548000    8.850000
H       6.547000   22.751000    8.249000
C       6.474000   24.870000    8.596000
H       7.170000   25.100000    7.799000
C       5.924000   25.894000    9.360000
H       6.193000   26.924000    9.162000
C       5.030000   25.591000   10.382000
H       4.603000   26.384000   10.983000
C       4.685000   24.270000   10.639000
H       4.004000   24.031000   11.445000
C       6.802000   21.135000   11.704000
C       6.936000   22.483000   12.426000
H       7.807000   22.452000   13.084000
H       6.054000   22.680000   13.037000
H       7.072000   23.313000   11.734000
C       7.982000   20.929000   10.741000
H       8.002000   21.708000    9.977000
H       7.899000   19.958000   10.251000
H       8.929000   20.964000   11.285000
C       6.795000   20.009000   12.751000
H       6.678000   19.037000   12.267000
H       5.968000   20.141000   13.451000
H       7.733000   20.012000   13.309000
C       2.727000   21.576000    8.808000
C       1.782000   22.426000    9.675000
H       1.521000   21.884000   10.585000
H       0.865000   22.652000    9.126000
H       2.247000   23.372000    9.953000
C       1.984000   20.309000    8.367000
H       2.632000   19.654000    7.785000
H       1.119000   20.579000    7.758000
H       1.630000   19.748000    9.229000
C       3.154000   22.359000    7.556000
H       3.606000   23.317000    7.806000
H       2.281000   22.555000    6.931000
H       3.872000   21.781000    6.971000
C       4.510000   16.905000    7.790000
H       3.537000   16.776000    7.338000
C       5.101000   15.861000    8.539000
H       4.555000   14.942000    8.696000
C       6.360000   16.039000    9.154000
H       6.781000   15.248000    9.754000
C       7.040000   17.271000    9.051000
H       7.987000   17.418000    9.552000
C       6.472000   18.301000    8.267000
H       6.958000   19.264000    8.206000
C       5.218000   18.117000    7.639000
H       4.768000   18.942000    7.104000
