# Supplementary material for: Reactivity of a Unique Si(I)–Si(I)-Based η2-Bis(silylene) Iron Complex
Source: Inorg Chem. 2022 Jul 20;61(30):11725–33. doi: 10.1021/acs.inorgchem.2c01369 (PMC9377512; doi:10.1021/acs.inorgchem.2c01369)
Supplement: Supplementary file 2 — ic2c01369_si_002.zip [file ic2c01369_si_002.zip › b3-lyp-DFT/FeSi2-TS1.pdb]

HEADER    FeSi2-TS1-2.45-1_b3lyp_opt-60718        13-Jun-21   BOPT              
TITLE     FeSi2-TS1-2.45-1_b3lyp_opt-60718                                      
HETATM    1 FE1  UNK A   1       5.206  17.397   8.209  1.00  1.00          FE  
HETATM    2 SI2  UNK A   1       3.844  16.926   9.829  1.00  1.00          SI  
HETATM    3 SI3  UNK A   1       4.790  19.014   9.527  1.00  1.00          SI  
HETATM    4 SI4  UNK A   1       3.507  18.750  14.889  1.00  1.00          SI  
HETATM    5  N5  UNK A   1       2.739  18.496  12.421  1.00  1.00           N  
HETATM    6  N6  UNK A   1       3.769  18.620  13.159  1.00  1.00           N  
HETATM    7  C7  UNK A   1       5.110  18.195  15.690  1.00  1.00           C  
HETATM    8  H8  UNK A   1       5.939  18.837  15.386  1.00  1.00           H  
HETATM    9  H9  UNK A   1       5.361  17.171  15.410  1.00  1.00           H  
HETATM   10  H10 UNK A   1       5.033  18.240  16.779  1.00  1.00           H  
HETATM   11  C11 UNK A   1       3.144  20.518  15.437  1.00  1.00           C  
HETATM   12  H12 UNK A   1       2.888  20.541  16.500  1.00  1.00           H  
HETATM   13  H13 UNK A   1       2.305  20.944  14.882  1.00  1.00           H  
HETATM   14  H14 UNK A   1       4.012  21.166  15.294  1.00  1.00           H  
HETATM   15  C15 UNK A   1       2.066  17.665  15.431  1.00  1.00           C  
HETATM   16  H16 UNK A   1       1.892  17.748  16.507  1.00  1.00           H  
HETATM   17  H17 UNK A   1       2.244  16.613  15.199  1.00  1.00           H  
HETATM   18  H18 UNK A   1       1.150  17.970  14.918  1.00  1.00           H  
HETATM   19  N19 UNK A   1       3.898  15.659  11.196  1.00  1.00           N  
HETATM   20  N20 UNK A   1       2.301  15.845   9.773  1.00  1.00           N  
HETATM   21  N21 UNK A   1       5.745  20.202  10.615  1.00  1.00           N  
HETATM   22  N22 UNK A   1       3.808  20.585   9.784  1.00  1.00           N  
HETATM   23  N23 UNK A   1       2.391  18.245  11.326  1.00  1.00           N  
HETATM   24  C24 UNK A   1       2.705  15.167  10.848  1.00  1.00           C  
HETATM   25  C25 UNK A   1       1.931  14.153  11.608  1.00  1.00           C  
HETATM   26  C26 UNK A   1       1.117  14.602  12.649  1.00  1.00           C  
HETATM   27  H27 UNK A   1       1.073  15.661  12.869  1.00  1.00           H  
HETATM   28  C28 UNK A   1       0.386  13.694  13.404  1.00  1.00           C  
HETATM   29  H29 UNK A   1      -0.241  14.050  14.212  1.00  1.00           H  
HETATM   30  C30 UNK A   1       0.464  12.332  13.126  1.00  1.00           C  
HETATM   31  H31 UNK A   1      -0.104  11.624  13.715  1.00  1.00           H  
HETATM   32  C32 UNK A   1       1.273  11.883  12.087  1.00  1.00           C  
HETATM   33  H33 UNK A   1       1.334  10.825  11.864  1.00  1.00           H  
HETATM   34  C34 UNK A   1       2.004  12.791  11.329  1.00  1.00           C  
HETATM   35  H35 UNK A   1       2.621  12.443  10.511  1.00  1.00           H  
HETATM   36  C36 UNK A   1       4.933  15.088  12.081  1.00  1.00           C  
HETATM   37  C37 UNK A   1       4.413  14.883  13.510  1.00  1.00           C  
HETATM   38  H38 UNK A   1       3.975  15.809  13.879  1.00  1.00           H  
HETATM   39  H39 UNK A   1       5.243  14.608  14.164  1.00  1.00           H  
HETATM   40  H40 UNK A   1       3.665  14.095  13.570  1.00  1.00           H  
HETATM   41  C41 UNK A   1       6.089  16.090  12.112  1.00  1.00           C  
HETATM   42  H42 UNK A   1       6.492  16.231  11.109  1.00  1.00           H  
HETATM   43  H43 UNK A   1       6.885  15.722  12.762  1.00  1.00           H  
HETATM   44  H44 UNK A   1       5.740  17.053  12.484  1.00  1.00           H  
HETATM   45  C45 UNK A   1       5.442  13.758  11.502  1.00  1.00           C  
HETATM   46  H46 UNK A   1       4.664  12.995  11.513  1.00  1.00           H  
HETATM   47  H47 UNK A   1       6.283  13.387  12.092  1.00  1.00           H  
HETATM   48  H48 UNK A   1       5.779  13.900  10.474  1.00  1.00           H  
HETATM   49  C49 UNK A   1       1.021  15.816   9.042  1.00  1.00           C  
HETATM   50  C50 UNK A   1      -0.061  16.591   9.811  1.00  1.00           C  
HETATM   51  H51 UNK A   1       0.262  17.608  10.019  1.00  1.00           H  
HETATM   52  H52 UNK A   1      -0.278  16.106  10.763  1.00  1.00           H  
HETATM   53  H53 UNK A   1      -0.984  16.620   9.227  1.00  1.00           H  
HETATM   54  C54 UNK A   1       0.539  14.379   8.780  1.00  1.00           C  
HETATM   55  H55 UNK A   1       0.189  13.888   9.685  1.00  1.00           H  
HETATM   56  H56 UNK A   1       1.338  13.778   8.342  1.00  1.00           H  
HETATM   57  H57 UNK A   1      -0.293  14.406   8.074  1.00  1.00           H  
HETATM   58  C58 UNK A   1       1.278  16.481   7.682  1.00  1.00           C  
HETATM   59  H59 UNK A   1       0.343  16.552   7.125  1.00  1.00           H  
HETATM   60  H60 UNK A   1       1.989  15.895   7.099  1.00  1.00           H  
HETATM   61  H61 UNK A   1       1.693  17.478   7.797  1.00  1.00           H  
HETATM   62  C62 UNK A   1       4.774  21.116  10.538  1.00  1.00           C  
HETATM   63  C63 UNK A   1       4.729  22.418  11.248  1.00  1.00           C  
HETATM   64  C64 UNK A   1       5.127  23.613  10.654  1.00  1.00           C  
HETATM   65  H65 UNK A   1       5.506  23.611   9.640  1.00  1.00           H  
HETATM   66  C66 UNK A   1       5.056  24.803  11.370  1.00  1.00           C  
HETATM   67  H67 UNK A   1       5.370  25.729  10.904  1.00  1.00           H  
HETATM   68  C68 UNK A   1       4.586  24.804  12.680  1.00  1.00           C  
HETATM   69  H69 UNK A   1       4.530  25.732  13.234  1.00  1.00           H  
HETATM   70  C70 UNK A   1       4.190  23.610  13.275  1.00  1.00           C  
HETATM   71  H71 UNK A   1       3.821  23.601  14.293  1.00  1.00           H  
HETATM   72  C72 UNK A   1       4.262  22.421  12.562  1.00  1.00           C  
HETATM   73  H73 UNK A   1       3.949  21.487  13.006  1.00  1.00           H  
HETATM   74  C74 UNK A   1       7.068  20.252  11.268  1.00  1.00           C  
HETATM   75  C75 UNK A   1       7.813  21.558  10.949  1.00  1.00           C  
HETATM   76  H76 UNK A   1       8.842  21.482  11.306  1.00  1.00           H  
HETATM   77  H77 UNK A   1       7.358  22.420  11.432  1.00  1.00           H  
HETATM   78  H78 UNK A   1       7.838  21.733   9.871  1.00  1.00           H  
HETATM   79  C79 UNK A   1       7.887  19.085  10.702  1.00  1.00           C  
HETATM   80  H80 UNK A   1       8.028  19.195   9.626  1.00  1.00           H  
HETATM   81  H81 UNK A   1       7.389  18.134  10.874  1.00  1.00           H  
HETATM   82  H82 UNK A   1       8.866  19.059  11.182  1.00  1.00           H  
HETATM   83  C83 UNK A   1       6.920  20.085  12.787  1.00  1.00           C  
HETATM   84  H84 UNK A   1       6.344  19.190  13.011  1.00  1.00           H  
HETATM   85  H85 UNK A   1       6.403  20.938  13.226  1.00  1.00           H  
HETATM   86  H86 UNK A   1       7.904  20.008  13.255  1.00  1.00           H  
HETATM   87  C87 UNK A   1       2.548  21.177   9.291  1.00  1.00           C  
HETATM   88  C88 UNK A   1       1.652  21.643  10.449  1.00  1.00           C  
HETATM   89  H89 UNK A   1       1.495  20.827  11.153  1.00  1.00           H  
HETATM   90  H90 UNK A   1       0.681  21.952  10.054  1.00  1.00           H  
HETATM   91  H91 UNK A   1       2.080  22.491  10.980  1.00  1.00           H  
HETATM   92  C92 UNK A   1       1.815  20.080   8.514  1.00  1.00           C  
HETATM   93  H93 UNK A   1       2.436  19.694   7.705  1.00  1.00           H  
HETATM   94  H94 UNK A   1       0.895  20.483   8.088  1.00  1.00           H  
HETATM   95  H95 UNK A   1       1.559  19.258   9.178  1.00  1.00           H  
HETATM   96  C96 UNK A   1       2.846  22.344   8.336  1.00  1.00           C  
HETATM   97  H97 UNK A   1       3.302  23.183   8.858  1.00  1.00           H  
HETATM   98  H98 UNK A   1       1.918  22.700   7.882  1.00  1.00           H  
HETATM   99  H99 UNK A   1       3.516  22.019   7.538  1.00  1.00           H  
HETATM  100 C100 UNK A   1       4.761  16.921   6.215  1.00  1.00           C  
HETATM  101 H101 UNK A   1       3.830  17.016   5.675  1.00  1.00           H  
HETATM  102 C102 UNK A   1       5.047  15.742   6.942  1.00  1.00           C  
HETATM  103 H103 UNK A   1       4.320  14.943   6.978  1.00  1.00           H  
HETATM  104 C104 UNK A   1       6.232  15.644   7.710  1.00  1.00           C  
HETATM  105 H105 UNK A   1       6.408  14.765   8.314  1.00  1.00           H  
HETATM  106 C106 UNK A   1       7.139  16.725   7.754  1.00  1.00           C  
HETATM  107 H107 UNK A   1       8.017  16.675   8.383  1.00  1.00           H  
HETATM  108 C108 UNK A   1       6.871  17.889   6.998  1.00  1.00           C  
HETATM  109 H109 UNK A   1       7.531  18.742   7.074  1.00  1.00           H  
HETATM  110 C110 UNK A   1       5.684  17.990   6.237  1.00  1.00           C  
HETATM  111 H111 UNK A   1       5.450  18.915   5.730  1.00  1.00           H  
CONECT    1    2    3  100  102                                                 
CONECT    1  104  106  108  110                                                 
CONECT    2    3   19   20                                                      
CONECT    3   21   22                                                           
CONECT    4    6    7   11   15                                                 
CONECT    5    6   23                                                           
CONECT    7    8    9   10                                                      
CONECT   11   12   13   14                                                      
CONECT   15   16   17   18                                                      
CONECT   19   24   36                                                           
CONECT   20   24   49                                                           
CONECT   21   62   74                                                           
CONECT   22   62   87                                                           
CONECT   24   25                                                                
CONECT   25   26   34                                                           
CONECT   26   27   28                                                           
CONECT   28   29   30                                                           
CONECT   30   31   32                                                           
CONECT   32   33   34                                                           
CONECT   34   35                                                                
CONECT   36   37   41   45                                                      
CONECT   37   38   39   40                                                      
CONECT   41   42   43   44                                                      
CONECT   45   46   47   48                                                      
CONECT   49   50   54   58                                                      
CONECT   50   51   52   53                                                      
CONECT   54   55   56   57                                                      
CONECT   58   59   60   61                                                      
CONECT   62   63                                                                
CONECT   63   64   72                                                           
CONECT   64   65   66                                                           
CONECT   66   67   68                                                           
CONECT   68   69   70                                                           
CONECT   70   71   72                                                           
CONECT   72   73                                                                
CONECT   74   75   79   83                                                      
CONECT   75   76   77   78                                                      
CONECT   79   80   81   82                                                      
CONECT   83   84   85   86                                                      
CONECT   87   88   92   96                                                      
CONECT   88   89   90   91                                                      
CONECT   92   93   94   95                                                      
CONECT   96   97   98   99                                                      
CONECT  100  101  102  110                                                      
CONECT  102  103  104                                                           
CONECT  104  105  106                                                           
CONECT  106  107  108                                                           
CONECT  108  109  110                                                           
CONECT  110  111                                                                
END                                                                             
