# Supplementary material for: Reactivity of a Unique Si(I)–Si(I)-Based η2-Bis(silylene) Iron Complex
Source: Inorg Chem. 2022 Jul 20;61(30):11725–33. doi: 10.1021/acs.inorgchem.2c01369 (PMC9377512; doi:10.1021/acs.inorgchem.2c01369)
Supplement: Supplementary file 2 — ic2c01369_si_002.zip [file ic2c01369_si_002.zip › b3-lyp-DFT/FeSi2-TS1.xyz]

111
0001
Fe      5.206000   17.397000    8.209000
Si      3.844000   16.926000    9.829000
Si      4.790000   19.014000    9.527000
N       3.898000   15.659000   11.196000
N       2.301000   15.845000    9.773000
N       5.745000   20.202000   10.615000
N       3.808000   20.585000    9.784000
C       2.705000   15.167000   10.848000
C       1.931000   14.153000   11.608000
C       1.117000   14.602000   12.649000
H       1.073000   15.661000   12.869000
C       0.386000   13.694000   13.404000
H      -0.241000   14.050000   14.212000
C       0.464000   12.332000   13.126000
H      -0.104000   11.624000   13.715000
C       1.273000   11.883000   12.087000
H       1.334000   10.825000   11.864000
C       2.004000   12.791000   11.329000
H       2.621000   12.443000   10.511000
C       4.933000   15.088000   12.081000
C       4.413000   14.883000   13.510000
H       3.975000   15.809000   13.879000
H       5.243000   14.608000   14.164000
H       3.665000   14.095000   13.570000
C       6.089000   16.090000   12.112000
H       6.492000   16.231000   11.109000
H       6.885000   15.722000   12.762000
H       5.740000   17.053000   12.484000
C       5.442000   13.758000   11.502000
H       4.664000   12.995000   11.513000
H       6.283000   13.387000   12.092000
H       5.779000   13.900000   10.474000
C       1.021000   15.816000    9.042000
C      -0.061000   16.591000    9.811000
H       0.262000   17.608000   10.019000
H      -0.278000   16.106000   10.763000
H      -0.984000   16.620000    9.227000
C       0.539000   14.379000    8.780000
H       0.189000   13.888000    9.685000
H       1.338000   13.778000    8.342000
H      -0.293000   14.406000    8.074000
C       1.278000   16.481000    7.682000
H       0.343000   16.552000    7.125000
H       1.989000   15.895000    7.099000
H       1.693000   17.478000    7.797000
C       4.774000   21.116000   10.538000
C       4.729000   22.418000   11.248000
C       5.127000   23.613000   10.654000
H       5.506000   23.611000    9.640000
C       5.056000   24.803000   11.370000
H       5.370000   25.729000   10.904000
C       4.586000   24.804000   12.680000
H       4.530000   25.732000   13.234000
C       4.190000   23.610000   13.275000
H       3.821000   23.601000   14.293000
C       4.262000   22.421000   12.562000
H       3.949000   21.487000   13.006000
C       7.068000   20.252000   11.268000
C       7.813000   21.558000   10.949000
H       8.842000   21.482000   11.306000
H       7.358000   22.420000   11.432000
H       7.838000   21.733000    9.871000
C       7.887000   19.085000   10.702000
H       8.028000   19.195000    9.626000
H       7.389000   18.134000   10.874000
H       8.866000   19.059000   11.182000
C       6.920000   20.085000   12.787000
H       6.344000   19.190000   13.011000
H       6.403000   20.938000   13.226000
H       7.904000   20.008000   13.255000
C       2.548000   21.177000    9.291000
C       1.652000   21.643000   10.449000
H       1.495000   20.827000   11.153000
H       0.681000   21.952000   10.054000
H       2.080000   22.491000   10.980000
C       1.815000   20.080000    8.514000
H       2.436000   19.694000    7.705000
H       0.895000   20.483000    8.088000
H       1.559000   19.258000    9.178000
C       2.846000   22.344000    8.336000
H       3.302000   23.183000    8.858000
H       1.918000   22.700000    7.882000
H       3.516000   22.019000    7.538000
C       4.761000   16.921000    6.215000
H       3.830000   17.016000    5.675000
C       5.047000   15.742000    6.942000
H       4.320000   14.943000    6.978000
C       6.232000   15.644000    7.710000
H       6.408000   14.765000    8.314000
C       7.139000   16.725000    7.754000
H       8.017000   16.675000    8.383000
C       6.871000   17.889000    6.998000
H       7.531000   18.742000    7.074000
C       5.684000   17.990000    6.237000
H       5.450000   18.915000    5.730000
Si      3.507000   18.750000   14.889000
N       2.739000   18.496000   12.421000
N       3.769000   18.620000   13.159000
C       5.110000   18.195000   15.690000
H       5.939000   18.837000   15.386000
H       5.361000   17.171000   15.410000
H       5.033000   18.240000   16.779000
C       3.144000   20.518000   15.437000
H       2.888000   20.541000   16.500000
H       2.305000   20.944000   14.882000
H       4.012000   21.166000   15.294000
C       2.066000   17.665000   15.431000
H       1.892000   17.748000   16.507000
H       2.244000   16.613000   15.199000
H       1.150000   17.970000   14.918000
N       2.391000   18.245000   11.326000
