# Supplementary material for: Reactivity of a Unique Si(I)–Si(I)-Based η2-Bis(silylene) Iron Complex
Source: Inorg Chem. 2022 Jul 20;61(30):11725–33. doi: 10.1021/acs.inorgchem.2c01369 (PMC9377512; doi:10.1021/acs.inorgchem.2c01369)
Supplement: Supplementary file 2 — ic2c01369_si_002.zip [file ic2c01369_si_002.zip › b3-lyp-DFT/FeSi2.pdb]

HEADER    FeSi2-disp3_b3lyp_opt-57326             23-May-21   BOPT              
TITLE     FeSi2-disp3_b3lyp_opt-57326                                           
HETATM    1 FE1  UNK A   1      10.335   5.644  11.874  1.00  1.00          FE  
HETATM    2 SI2  UNK A   1       9.233   3.749  11.723  1.00  1.00          SI  
HETATM    3  N3  UNK A   1       8.219   2.861  10.406  1.00  1.00           N  
HETATM    4  N4  UNK A   1       8.086   2.474  12.513  1.00  1.00           N  
HETATM    5  C5  UNK A   1       7.594   2.109  11.329  1.00  1.00           C  
HETATM    6  C6  UNK A   1       7.694   3.306   9.095  1.00  1.00           C  
HETATM    7  C7  UNK A   1       6.511   4.261   9.328  1.00  1.00           C  
HETATM    8  C8  UNK A   1       7.258   2.136   8.199  1.00  1.00           C  
HETATM    9  C9  UNK A   1       8.825   4.060   8.386  1.00  1.00           C  
HETATM   10  C10 UNK A   1       8.115   1.766  13.806  1.00  1.00           C  
HETATM   11  C11 UNK A   1       8.332   2.848  14.871  1.00  1.00           C  
HETATM   12  C12 UNK A   1       6.812   1.021  14.127  1.00  1.00           C  
HETATM   13  C13 UNK A   1       9.289   0.768  13.807  1.00  1.00           C  
HETATM   14  C14 UNK A   1       6.612   1.036  11.054  1.00  1.00           C  
HETATM   15  C15 UNK A   1       5.244   1.240  11.233  1.00  1.00           C  
HETATM   16  C16 UNK A   1       4.341   0.224  10.950  1.00  1.00           C  
HETATM   17  C17 UNK A   1       4.798  -1.009  10.493  1.00  1.00           C  
HETATM   18  C18 UNK A   1       6.162  -1.220  10.317  1.00  1.00           C  
HETATM   19  C19 UNK A   1       7.065  -0.201  10.593  1.00  1.00           C  
HETATM   20  C20 UNK A   1       9.112   7.206  11.172  1.00  1.00           C  
HETATM   21  C21 UNK A   1       9.118   7.198  12.586  1.00  1.00           C  
HETATM   22  C22 UNK A   1      10.342   7.182  13.295  1.00  1.00           C  
HETATM   23  H23 UNK A   1       5.691   3.747   9.833  1.00  1.00           H  
HETATM   24  H24 UNK A   1       6.134   4.647   8.378  1.00  1.00           H  
HETATM   25  H25 UNK A   1       6.824   5.104   9.946  1.00  1.00           H  
HETATM   26  H26 UNK A   1       8.051   1.390   8.130  1.00  1.00           H  
HETATM   27  H27 UNK A   1       7.056   2.514   7.195  1.00  1.00           H  
HETATM   28  H28 UNK A   1       6.355   1.646   8.559  1.00  1.00           H  
HETATM   29  H29 UNK A   1       9.256   4.821   9.038  1.00  1.00           H  
HETATM   30  H30 UNK A   1       8.440   4.538   7.483  1.00  1.00           H  
HETATM   31  H31 UNK A   1       9.617   3.372   8.094  1.00  1.00           H  
HETATM   32  H32 UNK A   1       9.181   3.478  14.613  1.00  1.00           H  
HETATM   33  H33 UNK A   1       8.512   2.391  15.846  1.00  1.00           H  
HETATM   34  H34 UNK A   1       7.452   3.490  14.944  1.00  1.00           H  
HETATM   35  H35 UNK A   1       5.949   1.680  14.026  1.00  1.00           H  
HETATM   36  H36 UNK A   1       6.855   0.674  15.161  1.00  1.00           H  
HETATM   37  H37 UNK A   1       6.659   0.152  13.489  1.00  1.00           H  
HETATM   38  H38 UNK A   1       9.155   0.029  13.014  1.00  1.00           H  
HETATM   39  H39 UNK A   1       9.337   0.239  14.763  1.00  1.00           H  
HETATM   40  H40 UNK A   1      10.231   1.288  13.640  1.00  1.00           H  
HETATM   41  H41 UNK A   1       4.892   2.197  11.598  1.00  1.00           H  
HETATM   42  H42 UNK A   1       3.280   0.393  11.087  1.00  1.00           H  
HETATM   43  H43 UNK A   1       4.094  -1.801  10.273  1.00  1.00           H  
HETATM   44  H44 UNK A   1       6.523  -2.177   9.961  1.00  1.00           H  
HETATM   45  H45 UNK A   1       8.127  -0.355  10.445  1.00  1.00           H  
HETATM   46  H46 UNK A   1       8.172   7.139  10.642  1.00  1.00           H  
HETATM   47  H47 UNK A   1       8.185   7.117  13.124  1.00  1.00           H  
HETATM   48  H48 UNK A   1      10.347   7.132  14.375  1.00  1.00           H  
HETATM   49 SI49 UNK A   1      11.438   3.749  12.024  1.00  1.00          SI  
HETATM   50  N50 UNK A   1      12.451   2.861  13.342  1.00  1.00           N  
HETATM   51  N51 UNK A   1      12.584   2.474  11.235  1.00  1.00           N  
HETATM   52  C52 UNK A   1      13.076   2.109  12.419  1.00  1.00           C  
HETATM   53  C53 UNK A   1      12.976   3.306  14.653  1.00  1.00           C  
HETATM   54  C54 UNK A   1      14.159   4.261  14.420  1.00  1.00           C  
HETATM   55  C55 UNK A   1      13.412   2.136  15.548  1.00  1.00           C  
HETATM   56  C56 UNK A   1      11.845   4.060  15.362  1.00  1.00           C  
HETATM   57  C57 UNK A   1      12.555   1.766   9.942  1.00  1.00           C  
HETATM   58  C58 UNK A   1      12.338   2.848   8.877  1.00  1.00           C  
HETATM   59  C59 UNK A   1      13.859   1.021   9.621  1.00  1.00           C  
HETATM   60  C60 UNK A   1      11.382   0.767   9.941  1.00  1.00           C  
HETATM   61  C61 UNK A   1      14.059   1.035  12.694  1.00  1.00           C  
HETATM   62  C62 UNK A   1      15.426   1.240  12.514  1.00  1.00           C  
HETATM   63  C63 UNK A   1      16.329   0.223  12.798  1.00  1.00           C  
HETATM   64  C64 UNK A   1      15.872  -1.009  13.255  1.00  1.00           C  
HETATM   65  C65 UNK A   1      14.508  -1.220  13.430  1.00  1.00           C  
HETATM   66  C66 UNK A   1      13.605  -0.201  13.155  1.00  1.00           C  
HETATM   67  C67 UNK A   1      11.559   7.206  12.575  1.00  1.00           C  
HETATM   68  C68 UNK A   1      11.552   7.198  11.161  1.00  1.00           C  
HETATM   69  C69 UNK A   1      10.328   7.182  10.453  1.00  1.00           C  
HETATM   70  H70 UNK A   1      14.979   3.747  13.915  1.00  1.00           H  
HETATM   71  H71 UNK A   1      14.536   4.647  15.370  1.00  1.00           H  
HETATM   72  H72 UNK A   1      13.846   5.104  13.801  1.00  1.00           H  
HETATM   73  H73 UNK A   1      12.619   1.390  15.618  1.00  1.00           H  
HETATM   74  H74 UNK A   1      13.615   2.514  16.553  1.00  1.00           H  
HETATM   75  H75 UNK A   1      14.315   1.646  15.189  1.00  1.00           H  
HETATM   76  H76 UNK A   1      11.415   4.821  14.709  1.00  1.00           H  
HETATM   77  H77 UNK A   1      12.230   4.538  16.265  1.00  1.00           H  
HETATM   78  H78 UNK A   1      11.053   3.371  15.653  1.00  1.00           H  
HETATM   79  H79 UNK A   1      11.489   3.477   9.135  1.00  1.00           H  
HETATM   80  H80 UNK A   1      12.158   2.391   7.902  1.00  1.00           H  
HETATM   81  H81 UNK A   1      13.218   3.490   8.804  1.00  1.00           H  
HETATM   82  H82 UNK A   1      14.722   1.681   9.721  1.00  1.00           H  
HETATM   83  H83 UNK A   1      13.815   0.674   8.586  1.00  1.00           H  
HETATM   84  H84 UNK A   1      14.012   0.153  10.258  1.00  1.00           H  
HETATM   85  H85 UNK A   1      11.516   0.028  10.734  1.00  1.00           H  
HETATM   86  H86 UNK A   1      11.333   0.239   8.985  1.00  1.00           H  
HETATM   87  H87 UNK A   1      10.439   1.287  10.108  1.00  1.00           H  
HETATM   88  H88 UNK A   1      15.779   2.197  12.150  1.00  1.00           H  
HETATM   89  H89 UNK A   1      17.390   0.392  12.660  1.00  1.00           H  
HETATM   90  H90 UNK A   1      16.576  -1.802  13.474  1.00  1.00           H  
HETATM   91  H91 UNK A   1      14.147  -2.177  13.786  1.00  1.00           H  
HETATM   92  H92 UNK A   1      12.543  -0.354  13.303  1.00  1.00           H  
HETATM   93  H93 UNK A   1      12.498   7.139  13.105  1.00  1.00           H  
HETATM   94  H94 UNK A   1      12.485   7.117  10.623  1.00  1.00           H  
HETATM   95  H95 UNK A   1      10.324   7.132   9.373  1.00  1.00           H  
CONECT    1    2   20   21   22                                                 
CONECT    1   49   67   68   69                                                 
CONECT    2    3    4   49                                                      
CONECT    3    5    6                                                           
CONECT    4    5   10                                                           
CONECT    5   14                                                                
CONECT    6    7    8    9                                                      
CONECT    7   23   24   25                                                      
CONECT    8   26   27   28                                                      
CONECT    9   29   30   31                                                      
CONECT   10   11   12   13                                                      
CONECT   11   32   33   34                                                      
CONECT   12   35   36   37                                                      
CONECT   13   38   39   40                                                      
CONECT   14   15   19                                                           
CONECT   15   16   41                                                           
CONECT   16   17   42                                                           
CONECT   17   18   43                                                           
CONECT   18   19   44                                                           
CONECT   19   45                                                                
CONECT   20   21   46   69                                                      
CONECT   21   22   47                                                           
CONECT   22   48   67                                                           
CONECT   49   50   51                                                           
CONECT   50   52   53                                                           
CONECT   51   52   57                                                           
CONECT   52   61                                                                
CONECT   53   54   55   56                                                      
CONECT   54   70   71   72                                                      
CONECT   55   73   74   75                                                      
CONECT   56   76   77   78                                                      
CONECT   57   58   59   60                                                      
CONECT   58   79   80   81                                                      
CONECT   59   82   83   84                                                      
CONECT   60   85   86   87                                                      
CONECT   61   62   66                                                           
CONECT   62   63   88                                                           
CONECT   63   64   89                                                           
CONECT   64   65   90                                                           
CONECT   65   66   91                                                           
CONECT   66   92                                                                
CONECT   67   68   93                                                           
CONECT   68   69   94                                                           
CONECT   69   95                                                                
END                                                                             
