# Supplementary material for: Reactivity of a Unique Si(I)–Si(I)-Based η2-Bis(silylene) Iron Complex
Source: Inorg Chem. 2022 Jul 20;61(30):11725–33. doi: 10.1021/acs.inorgchem.2c01369 (PMC9377512; doi:10.1021/acs.inorgchem.2c01369)
Supplement: Supplementary file 2 — ic2c01369_si_002.zip [file ic2c01369_si_002.zip › b3-lyp-DFT/FeSi2.xyz]

95
0001
Fe     10.335000    5.644000   11.874000
Si      9.233000    3.749000   11.723000
N       8.219000    2.861000   10.406000
N       8.086000    2.474000   12.513000
C       7.594000    2.109000   11.329000
C       7.694000    3.306000    9.095000
C       6.511000    4.261000    9.328000
C       7.258000    2.136000    8.199000
C       8.825000    4.060000    8.386000
C       8.115000    1.766000   13.806000
C       8.332000    2.848000   14.871000
C       6.812000    1.021000   14.127000
C       9.289000    0.768000   13.807000
C       6.612000    1.036000   11.054000
C       5.244000    1.240000   11.233000
C       4.341000    0.224000   10.950000
C       4.798000   -1.009000   10.493000
C       6.162000   -1.220000   10.317000
C       7.065000   -0.201000   10.593000
C       9.112000    7.206000   11.172000
C       9.118000    7.198000   12.586000
C      10.342000    7.182000   13.295000
H       5.691000    3.747000    9.833000
H       6.134000    4.647000    8.378000
H       6.824000    5.104000    9.946000
H       8.051000    1.390000    8.130000
H       7.056000    2.514000    7.195000
H       6.355000    1.646000    8.559000
H       9.256000    4.821000    9.038000
H       8.440000    4.538000    7.483000
H       9.617000    3.372000    8.094000
H       9.181000    3.478000   14.613000
H       8.512000    2.391000   15.846000
H       7.452000    3.490000   14.944000
H       5.949000    1.680000   14.026000
H       6.855000    0.674000   15.161000
H       6.659000    0.152000   13.489000
H       9.155000    0.029000   13.014000
H       9.337000    0.239000   14.763000
H      10.231000    1.288000   13.640000
H       4.892000    2.197000   11.598000
H       3.280000    0.393000   11.087000
H       4.094000   -1.801000   10.273000
H       6.523000   -2.177000    9.961000
H       8.127000   -0.355000   10.445000
H       8.172000    7.139000   10.642000
H       8.185000    7.117000   13.124000
H      10.347000    7.132000   14.375000
Si     11.438000    3.749000   12.024000
N      12.451000    2.861000   13.342000
N      12.584000    2.474000   11.235000
C      13.076000    2.109000   12.419000
C      12.976000    3.306000   14.653000
C      14.159000    4.261000   14.420000
C      13.412000    2.136000   15.548000
C      11.845000    4.060000   15.362000
C      12.555000    1.766000    9.942000
C      12.338000    2.848000    8.877000
C      13.859000    1.021000    9.621000
C      11.382000    0.767000    9.941000
C      14.059000    1.035000   12.694000
C      15.426000    1.240000   12.514000
C      16.329000    0.223000   12.798000
C      15.872000   -1.009000   13.255000
C      14.508000   -1.220000   13.430000
C      13.605000   -0.201000   13.155000
C      11.559000    7.206000   12.575000
C      11.552000    7.198000   11.161000
C      10.328000    7.182000   10.453000
H      14.979000    3.747000   13.915000
H      14.536000    4.647000   15.370000
H      13.846000    5.104000   13.801000
H      12.619000    1.390000   15.618000
H      13.615000    2.514000   16.553000
H      14.315000    1.646000   15.189000
H      11.415000    4.821000   14.709000
H      12.230000    4.538000   16.265000
H      11.053000    3.371000   15.653000
H      11.489000    3.477000    9.135000
H      12.158000    2.391000    7.902000
H      13.218000    3.490000    8.804000
H      14.722000    1.681000    9.721000
H      13.815000    0.674000    8.586000
H      14.012000    0.153000   10.258000
H      11.516000    0.028000   10.734000
H      11.333000    0.239000    8.985000
H      10.439000    1.287000   10.108000
H      15.779000    2.197000   12.150000
H      17.390000    0.392000   12.660000
H      16.576000   -1.802000   13.474000
H      14.147000   -2.177000   13.786000
H      12.543000   -0.354000   13.303000
H      12.498000    7.139000   13.105000
H      12.485000    7.117000   10.623000
H      10.324000    7.132000    9.373000
