# Supplementary material for: Reactivity of a Unique Si(I)–Si(I)-Based η2-Bis(silylene) Iron Complex
Source: Inorg Chem. 2022 Jul 20;61(30):11725–33. doi: 10.1021/acs.inorgchem.2c01369 (PMC9377512; doi:10.1021/acs.inorgchem.2c01369)
Supplement: Supplementary file 2 — ic2c01369_si_002.zip [file ic2c01369_si_002.zip › b3-lyp-DFT/FeSi2NTMS.pdb]

HEADER    lly4810_0m_b3lyp_opt-57334              23-May-21   BOPT              
TITLE     lly4810_0m_b3lyp_opt-57334                                            
HETATM    1 FE1  UNK A   1      12.609   7.636   1.646  1.00  1.00          FE  
HETATM    2 SI2  UNK A   1      11.635   7.005   3.487  1.00  1.00          SI  
HETATM    3 SI3  UNK A   1      13.695   8.262   3.422  1.00  1.00          SI  
HETATM    4 SI4  UNK A   1      12.705   7.719   6.468  1.00  1.00          SI  
HETATM    5  N5  UNK A   1      15.536   8.122   3.909  1.00  1.00           N  
HETATM    6  N6  UNK A   1       9.822   7.156   4.058  1.00  1.00           N  
HETATM    7  N7  UNK A   1      10.929   5.320   4.033  1.00  1.00           N  
HETATM    8  N8  UNK A   1      14.410   9.952   3.954  1.00  1.00           N  
HETATM    9  N9  UNK A   1      12.702   7.632   4.753  1.00  1.00           N  
HETATM   10  C10 UNK A   1       8.462   5.064   4.416  1.00  1.00           C  
HETATM   11  C11 UNK A   1       7.721   4.562   3.348  1.00  1.00           C  
HETATM   12  H12 UNK A   1       8.044   4.756   2.333  1.00  1.00           H  
HETATM   13  C13 UNK A   1       9.712   5.834   4.180  1.00  1.00           C  
HETATM   14  C14 UNK A   1       8.039   4.817   5.722  1.00  1.00           C  
HETATM   15  H15 UNK A   1       8.620   5.200   6.551  1.00  1.00           H  
HETATM   16  C16 UNK A   1       8.782   8.198   3.987  1.00  1.00           C  
HETATM   17  C17 UNK A   1      13.989  11.350   3.733  1.00  1.00           C  
HETATM   18  C18 UNK A   1      15.637   9.439   4.057  1.00  1.00           C  
HETATM   19  C19 UNK A   1      11.376   3.923   3.892  1.00  1.00           C  
HETATM   20  C20 UNK A   1       6.570   3.819   3.583  1.00  1.00           C  
HETATM   21  H21 UNK A   1       6.000   3.433   2.747  1.00  1.00           H  
HETATM   22  C22 UNK A   1       6.152   3.573   4.886  1.00  1.00           C  
HETATM   23  H23 UNK A   1       5.257   2.993   5.069  1.00  1.00           H  
HETATM   24  C24 UNK A   1       6.889   4.075   5.955  1.00  1.00           C  
HETATM   25  H25 UNK A   1       6.570   3.886   6.972  1.00  1.00           H  
HETATM   26  C26 UNK A   1      12.898   3.954   4.062  1.00  1.00           C  
HETATM   27  H27 UNK A   1      13.341   4.609   3.314  1.00  1.00           H  
HETATM   28  H28 UNK A   1      13.314   2.952   3.942  1.00  1.00           H  
HETATM   29  H29 UNK A   1      13.169   4.329   5.049  1.00  1.00           H  
HETATM   30  C30 UNK A   1       9.524   9.530   3.847  1.00  1.00           C  
HETATM   31  H31 UNK A   1      10.169   9.701   4.707  1.00  1.00           H  
HETATM   32  H32 UNK A   1       8.812  10.353   3.778  1.00  1.00           H  
HETATM   33  H33 UNK A   1      10.150   9.523   2.954  1.00  1.00           H  
HETATM   34  C34 UNK A   1      16.580   7.092   3.751  1.00  1.00           C  
HETATM   35  C35 UNK A   1      15.853   5.745   3.771  1.00  1.00           C  
HETATM   36  H36 UNK A   1      15.329   5.602   4.715  1.00  1.00           H  
HETATM   37  H37 UNK A   1      16.566   4.930   3.641  1.00  1.00           H  
HETATM   38  H38 UNK A   1      15.120   5.706   2.966  1.00  1.00           H  
HETATM   39  C39 UNK A   1      16.886  10.201   4.322  1.00  1.00           C  
HETATM   40  C40 UNK A   1      17.247  10.454   5.646  1.00  1.00           C  
HETATM   41  H41 UNK A   1      16.615  10.095   6.448  1.00  1.00           H  
HETATM   42  C42 UNK A   1      18.408  11.159   5.932  1.00  1.00           C  
HETATM   43  H43 UNK A   1      18.681  11.349   6.963  1.00  1.00           H  
HETATM   44  C44 UNK A   1      19.217  11.621   4.898  1.00  1.00           C  
HETATM   45  H45 UNK A   1      20.122  12.171   5.121  1.00  1.00           H  
HETATM   46  C46 UNK A   1      18.859  11.372   3.578  1.00  1.00           C  
HETATM   47  H47 UNK A   1      19.484  11.729   2.769  1.00  1.00           H  
HETATM   48  C48 UNK A   1      17.698  10.664   3.290  1.00  1.00           C  
HETATM   49  H49 UNK A   1      17.422  10.472   2.262  1.00  1.00           H  
HETATM   50  C50 UNK A   1      10.773   2.991   4.954  1.00  1.00           C  
HETATM   51  H51 UNK A   1      10.916   3.400   5.955  1.00  1.00           H  
HETATM   52  H52 UNK A   1      11.276   2.024   4.905  1.00  1.00           H  
HETATM   53  H53 UNK A   1       9.709   2.820   4.801  1.00  1.00           H  
HETATM   54  C54 UNK A   1      11.040   3.409   2.482  1.00  1.00           C  
HETATM   55  H55 UNK A   1       9.961   3.338   2.339  1.00  1.00           H  
HETATM   56  H56 UNK A   1      11.467   2.415   2.326  1.00  1.00           H  
HETATM   57  H57 UNK A   1      11.449   4.087   1.733  1.00  1.00           H  
HETATM   58  C58 UNK A   1      12.459  11.347   3.766  1.00  1.00           C  
HETATM   59  H59 UNK A   1      12.070  10.658   3.017  1.00  1.00           H  
HETATM   60  H60 UNK A   1      12.076  12.348   3.559  1.00  1.00           H  
HETATM   61  H61 UNK A   1      12.094  11.033   4.743  1.00  1.00           H  
HETATM   62  C62 UNK A   1       7.888   7.998   2.751  1.00  1.00           C  
HETATM   63  H63 UNK A   1       8.505   7.920   1.854  1.00  1.00           H  
HETATM   64  H64 UNK A   1       7.214   8.849   2.633  1.00  1.00           H  
HETATM   65  H65 UNK A   1       7.280   7.099   2.838  1.00  1.00           H  
HETATM   66  C66 UNK A   1      14.449  11.824   2.343  1.00  1.00           C  
HETATM   67  H67 UNK A   1      15.535  11.890   2.287  1.00  1.00           H  
HETATM   68  H68 UNK A   1      14.042  12.814   2.125  1.00  1.00           H  
HETATM   69  H69 UNK A   1      14.100  11.128   1.579  1.00  1.00           H  
HETATM   70  C70 UNK A   1       7.931   8.233   5.265  1.00  1.00           C  
HETATM   71  H71 UNK A   1       7.322   7.338   5.374  1.00  1.00           H  
HETATM   72  H72 UNK A   1       7.259   9.093   5.235  1.00  1.00           H  
HETATM   73  H73 UNK A   1       8.570   8.328   6.145  1.00  1.00           H  
HETATM   74  C74 UNK A   1      11.467   6.499   7.194  1.00  1.00           C  
HETATM   75  H75 UNK A   1      10.458   6.736   6.853  1.00  1.00           H  
HETATM   76  H76 UNK A   1      11.476   6.545   8.286  1.00  1.00           H  
HETATM   77  H77 UNK A   1      11.691   5.474   6.893  1.00  1.00           H  
HETATM   78  C78 UNK A   1      14.514  12.301   4.818  1.00  1.00           C  
HETATM   79  H79 UNK A   1      14.267  11.925   5.813  1.00  1.00           H  
HETATM   80  H80 UNK A   1      14.044  13.279   4.698  1.00  1.00           H  
HETATM   81  H81 UNK A   1      15.592  12.441   4.760  1.00  1.00           H  
HETATM   82  C82 UNK A   1      12.690   6.239   0.074  1.00  1.00           C  
HETATM   83  H83 UNK A   1      12.796   5.163   0.082  1.00  1.00           H  
HETATM   84  C84 UNK A   1      11.404   6.832   0.130  1.00  1.00           C  
HETATM   85  H85 UNK A   1      10.532   6.201   0.239  1.00  1.00           H  
HETATM   86  C86 UNK A   1      13.832   7.065   0.030  1.00  1.00           C  
HETATM   87  H87 UNK A   1      14.820   6.627   0.014  1.00  1.00           H  
HETATM   88  C88 UNK A   1      11.253   8.240   0.160  1.00  1.00           C  
HETATM   89  H89 UNK A   1      10.267   8.677   0.247  1.00  1.00           H  
HETATM   90  C90 UNK A   1      13.680   8.474   0.049  1.00  1.00           C  
HETATM   91  H91 UNK A   1      14.560   9.102   0.094  1.00  1.00           H  
HETATM   92  C92 UNK A   1      12.395   9.067   0.124  1.00  1.00           C  
HETATM   93  H93 UNK A   1      12.293  10.143   0.172  1.00  1.00           H  
HETATM   94  C94 UNK A   1      17.274   7.256   2.387  1.00  1.00           C  
HETATM   95  H95 UNK A   1      16.529   7.283   1.592  1.00  1.00           H  
HETATM   96  H96 UNK A   1      17.949   6.418   2.203  1.00  1.00           H  
HETATM   97  H97 UNK A   1      17.862   8.173   2.350  1.00  1.00           H  
HETATM   98  C98 UNK A   1      17.619   7.122   4.882  1.00  1.00           C  
HETATM   99  H99 UNK A   1      18.233   8.020   4.854  1.00  1.00           H  
HETATM  100 H100 UNK A   1      18.284   6.261   4.780  1.00  1.00           H  
HETATM  101 H101 UNK A   1      17.132   7.064   5.855  1.00  1.00           H  
HETATM  102 C102 UNK A   1      14.415   7.336   7.165  1.00  1.00           C  
HETATM  103 H103 UNK A   1      14.735   6.323   6.912  1.00  1.00           H  
HETATM  104 H104 UNK A   1      14.423   7.430   8.255  1.00  1.00           H  
HETATM  105 H105 UNK A   1      15.156   8.027   6.760  1.00  1.00           H  
HETATM  106 C106 UNK A   1      12.241   9.432   7.112  1.00  1.00           C  
HETATM  107 H107 UNK A   1      12.954  10.184   6.769  1.00  1.00           H  
HETATM  108 H108 UNK A   1      12.239   9.447   8.206  1.00  1.00           H  
HETATM  109 H109 UNK A   1      11.247   9.735   6.774  1.00  1.00           H  
CONECT    1    2    3   82   84                                                 
CONECT    1   86   88   90   92                                                 
CONECT    2    3    6    7    9                                                 
CONECT    3    5    8    9                                                      
CONECT    4    9   74  102  106                                                 
CONECT    5   18   34                                                           
CONECT    6   13   16                                                           
CONECT    7   13   19                                                           
CONECT    8   17   18                                                           
CONECT   10   11   13   14                                                      
CONECT   11   12   20                                                           
CONECT   14   15   24                                                           
CONECT   16   30   62   70                                                      
CONECT   17   58   66   78                                                      
CONECT   18   39                                                                
CONECT   19   26   50   54                                                      
CONECT   20   21   22                                                           
CONECT   22   23   24                                                           
CONECT   24   25                                                                
CONECT   26   27   28   29                                                      
CONECT   30   31   32   33                                                      
CONECT   34   35   94   98                                                      
CONECT   35   36   37   38                                                      
CONECT   39   40   48                                                           
CONECT   40   41   42                                                           
CONECT   42   43   44                                                           
CONECT   44   45   46                                                           
CONECT   46   47   48                                                           
CONECT   48   49                                                                
CONECT   50   51   52   53                                                      
CONECT   54   55   56   57                                                      
CONECT   58   59   60   61                                                      
CONECT   62   63   64   65                                                      
CONECT   66   67   68   69                                                      
CONECT   70   71   72   73                                                      
CONECT   74   75   76   77                                                      
CONECT   78   79   80   81                                                      
CONECT   82   83   84   86                                                      
CONECT   84   85   88                                                           
CONECT   86   87   90                                                           
CONECT   88   89   92                                                           
CONECT   90   91   92                                                           
CONECT   92   93                                                                
CONECT   94   95   96   97                                                      
CONECT   98   99  100  101                                                      
CONECT  102  103  104  105                                                      
CONECT  106  107  108  109                                                      
END                                                                             
