# Supplementary material for: Reactivity of a Unique Si(I)–Si(I)-Based η2-Bis(silylene) Iron Complex
Source: Inorg Chem. 2022 Jul 20;61(30):11725–33. doi: 10.1021/acs.inorgchem.2c01369 (PMC9377512; doi:10.1021/acs.inorgchem.2c01369)
Supplement: Supplementary file 2 — ic2c01369_si_002.zip [file ic2c01369_si_002.zip › b3-lyp-DFT/FeSi2NTMS.xyz]

109
0001
Fe     12.609000    7.636000    1.646000
Si     11.635000    7.005000    3.487000
Si     13.695000    8.262000    3.422000
Si     12.705000    7.719000    6.468000
N      15.536000    8.122000    3.909000
N       9.822000    7.156000    4.058000
N      10.929000    5.320000    4.033000
N      14.410000    9.952000    3.954000
N      12.702000    7.632000    4.753000
C       8.462000    5.064000    4.416000
C       7.721000    4.562000    3.348000
H       8.044000    4.756000    2.333000
C       9.712000    5.834000    4.180000
C       8.039000    4.817000    5.722000
H       8.620000    5.200000    6.551000
C       8.782000    8.198000    3.987000
C      13.989000   11.350000    3.733000
C      15.637000    9.439000    4.057000
C      11.376000    3.923000    3.892000
C       6.570000    3.819000    3.583000
H       6.000000    3.433000    2.747000
C       6.152000    3.573000    4.886000
H       5.257000    2.993000    5.069000
C       6.889000    4.075000    5.955000
H       6.570000    3.886000    6.972000
C      12.898000    3.954000    4.062000
H      13.341000    4.609000    3.314000
H      13.314000    2.952000    3.942000
H      13.169000    4.329000    5.049000
C       9.524000    9.530000    3.847000
H      10.169000    9.701000    4.707000
H       8.812000   10.353000    3.778000
H      10.150000    9.523000    2.954000
C      16.580000    7.092000    3.751000
C      15.853000    5.745000    3.771000
H      15.329000    5.602000    4.715000
H      16.566000    4.930000    3.641000
H      15.120000    5.706000    2.966000
C      16.886000   10.201000    4.322000
C      17.247000   10.454000    5.646000
H      16.615000   10.095000    6.448000
C      18.408000   11.159000    5.932000
H      18.681000   11.349000    6.963000
C      19.217000   11.621000    4.898000
H      20.122000   12.171000    5.121000
C      18.859000   11.372000    3.578000
H      19.484000   11.729000    2.769000
C      17.698000   10.664000    3.290000
H      17.422000   10.472000    2.262000
C      10.773000    2.991000    4.954000
H      10.916000    3.400000    5.955000
H      11.276000    2.024000    4.905000
H       9.709000    2.820000    4.801000
C      11.040000    3.409000    2.482000
H       9.961000    3.338000    2.339000
H      11.467000    2.415000    2.326000
H      11.449000    4.087000    1.733000
C      12.459000   11.347000    3.766000
H      12.070000   10.658000    3.017000
H      12.076000   12.348000    3.559000
H      12.094000   11.033000    4.743000
C       7.888000    7.998000    2.751000
H       8.505000    7.920000    1.854000
H       7.214000    8.849000    2.633000
H       7.280000    7.099000    2.838000
C      14.449000   11.824000    2.343000
H      15.535000   11.890000    2.287000
H      14.042000   12.814000    2.125000
H      14.100000   11.128000    1.579000
C       7.931000    8.233000    5.265000
H       7.322000    7.338000    5.374000
H       7.259000    9.093000    5.235000
H       8.570000    8.328000    6.145000
C      11.467000    6.499000    7.194000
H      10.458000    6.736000    6.853000
H      11.476000    6.545000    8.286000
H      11.691000    5.474000    6.893000
C      14.514000   12.301000    4.818000
H      14.267000   11.925000    5.813000
H      14.044000   13.279000    4.698000
H      15.592000   12.441000    4.760000
C      12.690000    6.239000    0.074000
H      12.796000    5.163000    0.082000
C      11.404000    6.832000    0.130000
H      10.532000    6.201000    0.239000
C      13.832000    7.065000    0.030000
H      14.820000    6.627000    0.014000
C      11.253000    8.240000    0.160000
H      10.267000    8.677000    0.247000
C      13.680000    8.474000    0.049000
H      14.560000    9.102000    0.094000
C      12.395000    9.067000    0.124000
H      12.293000   10.143000    0.172000
C      17.274000    7.256000    2.387000
H      16.529000    7.283000    1.592000
H      17.949000    6.418000    2.203000
H      17.862000    8.173000    2.350000
C      17.619000    7.122000    4.882000
H      18.233000    8.020000    4.854000
H      18.284000    6.261000    4.780000
H      17.132000    7.064000    5.855000
C      14.415000    7.336000    7.165000
H      14.735000    6.323000    6.912000
H      14.423000    7.430000    8.255000
H      15.156000    8.027000    6.760000
C      12.241000    9.432000    7.112000
H      12.954000   10.184000    6.769000
H      12.239000    9.447000    8.206000
H      11.247000    9.735000    6.774000
