# Supplementary material for: Reactivity of a Unique Si(I)–Si(I)-Based η2-Bis(silylene) Iron Complex
Source: Inorg Chem. 2022 Jul 20;61(30):11725–33. doi: 10.1021/acs.inorgchem.2c01369 (PMC9377512; doi:10.1021/acs.inorgchem.2c01369)
Supplement: Supplementary file 2 — ic2c01369_si_002.zip [file ic2c01369_si_002.zip › b3-lyp-DFT/FeSi2TMSN3-TS2.pdb]

HEADER    FeSi2TMSN3-TS2-1_b3lyp_opt-57313        21-May-21   BOPT              
TITLE     FeSi2TMSN3-TS2-1_b3lyp_opt-57313                                      
HETATM    1 FE1  UNK A   1       5.122  17.526   9.355  1.00  1.00          FE  
HETATM    2 SI2  UNK A   1       3.787  17.073  11.123  1.00  1.00          SI  
HETATM    3 SI3  UNK A   1       4.504  19.427  10.160  1.00  1.00          SI  
HETATM    4 SI4  UNK A   1       3.275  17.543  14.923  1.00  1.00          SI  
HETATM    5  N5  UNK A   1       3.433  18.995  12.736  1.00  1.00           N  
HETATM    6  N6  UNK A   1       3.542  17.780  13.189  1.00  1.00           N  
HETATM    7  C7  UNK A   1       4.838  16.940  15.777  1.00  1.00           C  
HETATM    8  H8  UNK A   1       5.671  17.616  15.569  1.00  1.00           H  
HETATM    9  H9  UNK A   1       5.136  15.938  15.471  1.00  1.00           H  
HETATM   10  H10 UNK A   1       4.683  16.924  16.860  1.00  1.00           H  
HETATM   11  C11 UNK A   1       2.746  19.162  15.709  1.00  1.00           C  
HETATM   12  H12 UNK A   1       2.533  19.021  16.772  1.00  1.00           H  
HETATM   13  H13 UNK A   1       1.849  19.557  15.227  1.00  1.00           H  
HETATM   14  H14 UNK A   1       3.529  19.917  15.613  1.00  1.00           H  
HETATM   15  C15 UNK A   1       1.901  16.270  15.082  1.00  1.00           C  
HETATM   16  H16 UNK A   1       1.726  15.992  16.124  1.00  1.00           H  
HETATM   17  H17 UNK A   1       2.148  15.366  14.525  1.00  1.00           H  
HETATM   18  H18 UNK A   1       0.970  16.670  14.673  1.00  1.00           H  
HETATM   19  N19 UNK A   1       3.827  15.212  11.799  1.00  1.00           N  
HETATM   20  N20 UNK A   1       2.103  16.216  10.992  1.00  1.00           N  
HETATM   21  N21 UNK A   1       5.491  20.847  10.950  1.00  1.00           N  
HETATM   22  N22 UNK A   1       3.941  21.102   9.485  1.00  1.00           N  
HETATM   23  N23 UNK A   1       3.380  18.895  11.435  1.00  1.00           N  
HETATM   24  C24 UNK A   1       2.589  15.028  11.378  1.00  1.00           C  
HETATM   25  C25 UNK A   1       1.893  13.718  11.256  1.00  1.00           C  
HETATM   26  C26 UNK A   1       1.169  13.182  12.318  1.00  1.00           C  
HETATM   27  H27 UNK A   1       1.105  13.727  13.251  1.00  1.00           H  
HETATM   28  C28 UNK A   1       0.514  11.965  12.176  1.00  1.00           C  
HETATM   29  H29 UNK A   1      -0.050  11.558  13.006  1.00  1.00           H  
HETATM   30  C30 UNK A   1       0.579  11.273  10.971  1.00  1.00           C  
HETATM   31  H31 UNK A   1       0.067  10.325  10.860  1.00  1.00           H  
HETATM   32  C32 UNK A   1       1.304  11.803   9.908  1.00  1.00           C  
HETATM   33  H33 UNK A   1       1.360  11.269   8.968  1.00  1.00           H  
HETATM   34  C34 UNK A   1       1.957  13.021  10.050  1.00  1.00           C  
HETATM   35  H35 UNK A   1       2.522  13.435   9.225  1.00  1.00           H  
HETATM   36  C36 UNK A   1       4.831  14.264  12.309  1.00  1.00           C  
HETATM   37  C37 UNK A   1       4.357  13.579  13.603  1.00  1.00           C  
HETATM   38  H38 UNK A   1       4.072  14.316  14.351  1.00  1.00           H  
HETATM   39  H39 UNK A   1       5.166  12.972  14.015  1.00  1.00           H  
HETATM   40  H40 UNK A   1       3.507  12.923  13.421  1.00  1.00           H  
HETATM   41  C41 UNK A   1       6.083  15.096  12.624  1.00  1.00           C  
HETATM   42  H42 UNK A   1       6.443  15.610  11.734  1.00  1.00           H  
HETATM   43  H43 UNK A   1       6.873  14.452  13.012  1.00  1.00           H  
HETATM   44  H44 UNK A   1       5.861  15.861  13.367  1.00  1.00           H  
HETATM   45  C45 UNK A   1       5.187  13.177  11.279  1.00  1.00           C  
HETATM   46  H46 UNK A   1       4.351  12.502  11.106  1.00  1.00           H  
HETATM   47  H47 UNK A   1       6.028  12.583  11.643  1.00  1.00           H  
HETATM   48  H48 UNK A   1       5.472  13.621  10.327  1.00  1.00           H  
HETATM   49  C49 UNK A   1       0.829  16.554  10.321  1.00  1.00           C  
HETATM   50  C50 UNK A   1       0.473  17.997  10.708  1.00  1.00           C  
HETATM   51  H51 UNK A   1       1.252  18.691  10.409  1.00  1.00           H  
HETATM   52  H52 UNK A   1       0.353  18.084  11.789  1.00  1.00           H  
HETATM   53  H53 UNK A   1      -0.462  18.290  10.227  1.00  1.00           H  
HETATM   54  C54 UNK A   1      -0.347  15.664  10.753  1.00  1.00           C  
HETATM   55  H55 UNK A   1      -0.425  15.622  11.841  1.00  1.00           H  
HETATM   56  H56 UNK A   1      -0.275  14.648  10.373  1.00  1.00           H  
HETATM   57  H57 UNK A   1      -1.271  16.096  10.364  1.00  1.00           H  
HETATM   58  C58 UNK A   1       1.022  16.463   8.798  1.00  1.00           C  
HETATM   59  H59 UNK A   1       0.122  16.794   8.274  1.00  1.00           H  
HETATM   60  H60 UNK A   1       1.232  15.434   8.499  1.00  1.00           H  
HETATM   61  H61 UNK A   1       1.865  17.085   8.494  1.00  1.00           H  
HETATM   62  C62 UNK A   1       4.859  21.749  10.209  1.00  1.00           C  
HETATM   63  C63 UNK A   1       5.140  23.206  10.165  1.00  1.00           C  
HETATM   64  C64 UNK A   1       6.024  23.720   9.218  1.00  1.00           C  
HETATM   65  H65 UNK A   1       6.497  23.053   8.510  1.00  1.00           H  
HETATM   66  C66 UNK A   1       6.288  25.083   9.181  1.00  1.00           C  
HETATM   67  H67 UNK A   1       6.977  25.478   8.445  1.00  1.00           H  
HETATM   68  C68 UNK A   1       5.666  25.940  10.085  1.00  1.00           C  
HETATM   69  H69 UNK A   1       5.871  27.002  10.054  1.00  1.00           H  
HETATM   70  C70 UNK A   1       4.781  25.427  11.029  1.00  1.00           C  
HETATM   71  H71 UNK A   1       4.297  26.089  11.735  1.00  1.00           H  
HETATM   72  C72 UNK A   1       4.520  24.063  11.071  1.00  1.00           C  
HETATM   73  H73 UNK A   1       3.843  23.659  11.813  1.00  1.00           H  
HETATM   74  C74 UNK A   1       6.776  20.895  11.671  1.00  1.00           C  
HETATM   75  C75 UNK A   1       6.941  22.171  12.506  1.00  1.00           C  
HETATM   76  H76 UNK A   1       7.824  22.069  13.140  1.00  1.00           H  
HETATM   77  H77 UNK A   1       6.074  22.323  13.151  1.00  1.00           H  
HETATM   78  H78 UNK A   1       7.073  23.059  11.890  1.00  1.00           H  
HETATM   79  C79 UNK A   1       7.926  20.765  10.659  1.00  1.00           C  
HETATM   80  H80 UNK A   1       7.938  21.615   9.974  1.00  1.00           H  
HETATM   81  H81 UNK A   1       7.810  19.849  10.078  1.00  1.00           H  
HETATM   82  H82 UNK A   1       8.888  20.732  11.176  1.00  1.00           H  
HETATM   83  C83 UNK A   1       6.781  19.681  12.613  1.00  1.00           C  
HETATM   84  H84 UNK A   1       6.630  18.757  12.050  1.00  1.00           H  
HETATM   85  H85 UNK A   1       5.979  19.766  13.347  1.00  1.00           H  
HETATM   86  H86 UNK A   1       7.736  19.620  13.138  1.00  1.00           H  
HETATM   87  C87 UNK A   1       2.747  21.589   8.776  1.00  1.00           C  
HETATM   88  C88 UNK A   1       1.663  21.950   9.806  1.00  1.00           C  
HETATM   89  H89 UNK A   1       1.467  21.104  10.466  1.00  1.00           H  
HETATM   90  H90 UNK A   1       0.733  22.226   9.304  1.00  1.00           H  
HETATM   91  H91 UNK A   1       1.981  22.795  10.418  1.00  1.00           H  
HETATM   92  C92 UNK A   1       2.260  20.429   7.896  1.00  1.00           C  
HETATM   93  H93 UNK A   1       3.012  20.171   7.150  1.00  1.00           H  
HETATM   94  H94 UNK A   1       1.339  20.713   7.383  1.00  1.00           H  
HETATM   95  H95 UNK A   1       2.064  19.535   8.487  1.00  1.00           H  
HETATM   96  C96 UNK A   1       3.039  22.795   7.872  1.00  1.00           C  
HETATM   97  H97 UNK A   1       3.276  23.692   8.440  1.00  1.00           H  
HETATM   98  H98 UNK A   1       2.158  23.008   7.263  1.00  1.00           H  
HETATM   99  H99 UNK A   1       3.873  22.581   7.201  1.00  1.00           H  
HETATM  100 C100 UNK A   1       4.625  16.647   7.525  1.00  1.00           C  
HETATM  101 H101 UNK A   1       3.660  16.483   7.067  1.00  1.00           H  
HETATM  102 C102 UNK A   1       5.194  15.669   8.374  1.00  1.00           C  
HETATM  103 H103 UNK A   1       4.641  14.767   8.597  1.00  1.00           H  
HETATM  104 C104 UNK A   1       6.438  15.903   9.003  1.00  1.00           C  
HETATM  105 H105 UNK A   1       6.840  15.171   9.687  1.00  1.00           H  
HETATM  106 C106 UNK A   1       7.123  17.120   8.805  1.00  1.00           C  
HETATM  107 H107 UNK A   1       8.055  17.312   9.318  1.00  1.00           H  
HETATM  108 C108 UNK A   1       6.575  18.082   7.926  1.00  1.00           C  
HETATM  109 H109 UNK A   1       7.064  19.038   7.799  1.00  1.00           H  
HETATM  110 C110 UNK A   1       5.334  17.845   7.291  1.00  1.00           C  
HETATM  111 H111 UNK A   1       4.889  18.622   6.686  1.00  1.00           H  
CONECT    1    2    3  100  102                                                 
CONECT    1  104  106  108  110                                                 
CONECT    2   19   20   23                                                      
CONECT    3   21   22   23                                                      
CONECT    4    6    7   11   15                                                 
CONECT    5    6   23                                                           
CONECT    7    8    9   10                                                      
CONECT   11   12   13   14                                                      
CONECT   15   16   17   18                                                      
CONECT   19   24   36                                                           
CONECT   20   24   49                                                           
CONECT   21   62   74                                                           
CONECT   22   62   87                                                           
CONECT   24   25                                                                
CONECT   25   26   34                                                           
CONECT   26   27   28                                                           
CONECT   28   29   30                                                           
CONECT   30   31   32                                                           
CONECT   32   33   34                                                           
CONECT   34   35                                                                
CONECT   36   37   41   45                                                      
CONECT   37   38   39   40                                                      
CONECT   41   42   43   44                                                      
CONECT   45   46   47   48                                                      
CONECT   49   50   54   58                                                      
CONECT   50   51   52   53                                                      
CONECT   54   55   56   57                                                      
CONECT   58   59   60   61                                                      
CONECT   62   63                                                                
CONECT   63   64   72                                                           
CONECT   64   65   66                                                           
CONECT   66   67   68                                                           
CONECT   68   69   70                                                           
CONECT   70   71   72                                                           
CONECT   72   73                                                                
CONECT   74   75   79   83                                                      
CONECT   75   76   77   78                                                      
CONECT   79   80   81   82                                                      
CONECT   83   84   85   86                                                      
CONECT   87   88   92   96                                                      
CONECT   88   89   90   91                                                      
CONECT   92   93   94   95                                                      
CONECT   96   97   98   99                                                      
CONECT  100  101  102  110                                                      
CONECT  102  103  104                                                           
CONECT  104  105  106                                                           
CONECT  106  107  108                                                           
CONECT  108  109  110                                                           
CONECT  110  111                                                                
END                                                                             
