# Supplementary material for: Reactivity of a Unique Si(I)–Si(I)-Based η2-Bis(silylene) Iron Complex
Source: Inorg Chem. 2022 Jul 20;61(30):11725–33. doi: 10.1021/acs.inorgchem.2c01369 (PMC9377512; doi:10.1021/acs.inorgchem.2c01369)
Supplement: Supplementary file 2 — ic2c01369_si_002.zip [file ic2c01369_si_002.zip › b3-lyp-DFT/FeSi2TMSN3-TS2.xyz]

111
0001
Fe      5.122000   17.526000    9.355000
Si      3.787000   17.073000   11.123000
Si      4.504000   19.427000   10.160000
Si      3.275000   17.543000   14.923000
N       3.433000   18.995000   12.736000
N       3.542000   17.780000   13.189000
C       4.838000   16.940000   15.777000
H       5.671000   17.616000   15.569000
H       5.136000   15.938000   15.471000
H       4.683000   16.924000   16.860000
C       2.746000   19.162000   15.709000
H       2.533000   19.021000   16.772000
H       1.849000   19.557000   15.227000
H       3.529000   19.917000   15.613000
C       1.901000   16.270000   15.082000
H       1.726000   15.992000   16.124000
H       2.148000   15.366000   14.525000
H       0.970000   16.670000   14.673000
N       3.827000   15.212000   11.799000
N       2.103000   16.216000   10.992000
N       5.491000   20.847000   10.950000
N       3.941000   21.102000    9.485000
N       3.380000   18.895000   11.435000
C       2.589000   15.028000   11.378000
C       1.893000   13.718000   11.256000
C       1.169000   13.182000   12.318000
H       1.105000   13.727000   13.251000
C       0.514000   11.965000   12.176000
H      -0.050000   11.558000   13.006000
C       0.579000   11.273000   10.971000
H       0.067000   10.325000   10.860000
C       1.304000   11.803000    9.908000
H       1.360000   11.269000    8.968000
C       1.957000   13.021000   10.050000
H       2.522000   13.435000    9.225000
C       4.831000   14.264000   12.309000
C       4.357000   13.579000   13.603000
H       4.072000   14.316000   14.351000
H       5.166000   12.972000   14.015000
H       3.507000   12.923000   13.421000
C       6.083000   15.096000   12.624000
H       6.443000   15.610000   11.734000
H       6.873000   14.452000   13.012000
H       5.861000   15.861000   13.367000
C       5.187000   13.177000   11.279000
H       4.351000   12.502000   11.106000
H       6.028000   12.583000   11.643000
H       5.472000   13.621000   10.327000
C       0.829000   16.554000   10.321000
C       0.473000   17.997000   10.708000
H       1.252000   18.691000   10.409000
H       0.353000   18.084000   11.789000
H      -0.462000   18.290000   10.227000
C      -0.347000   15.664000   10.753000
H      -0.425000   15.622000   11.841000
H      -0.275000   14.648000   10.373000
H      -1.271000   16.096000   10.364000
C       1.022000   16.463000    8.798000
H       0.122000   16.794000    8.274000
H       1.232000   15.434000    8.499000
H       1.865000   17.085000    8.494000
C       4.859000   21.749000   10.209000
C       5.140000   23.206000   10.165000
C       6.024000   23.720000    9.218000
H       6.497000   23.053000    8.510000
C       6.288000   25.083000    9.181000
H       6.977000   25.478000    8.445000
C       5.666000   25.940000   10.085000
H       5.871000   27.002000   10.054000
C       4.781000   25.427000   11.029000
H       4.297000   26.089000   11.735000
C       4.520000   24.063000   11.071000
H       3.843000   23.659000   11.813000
C       6.776000   20.895000   11.671000
C       6.941000   22.171000   12.506000
H       7.824000   22.069000   13.140000
H       6.074000   22.323000   13.151000
H       7.073000   23.059000   11.890000
C       7.926000   20.765000   10.659000
H       7.938000   21.615000    9.974000
H       7.810000   19.849000   10.078000
H       8.888000   20.732000   11.176000
C       6.781000   19.681000   12.613000
H       6.630000   18.757000   12.050000
H       5.979000   19.766000   13.347000
H       7.736000   19.620000   13.138000
C       2.747000   21.589000    8.776000
C       1.663000   21.950000    9.806000
H       1.467000   21.104000   10.466000
H       0.733000   22.226000    9.304000
H       1.981000   22.795000   10.418000
C       2.260000   20.429000    7.896000
H       3.012000   20.171000    7.150000
H       1.339000   20.713000    7.383000
H       2.064000   19.535000    8.487000
C       3.039000   22.795000    7.872000
H       3.276000   23.692000    8.440000
H       2.158000   23.008000    7.263000
H       3.873000   22.581000    7.201000
C       4.625000   16.647000    7.525000
H       3.660000   16.483000    7.067000
C       5.194000   15.669000    8.374000
H       4.641000   14.767000    8.597000
C       6.438000   15.903000    9.003000
H       6.840000   15.171000    9.687000
C       7.123000   17.120000    8.805000
H       8.055000   17.312000    9.318000
C       6.575000   18.082000    7.926000
H       7.064000   19.038000    7.799000
C       5.334000   17.845000    7.291000
H       4.889000   18.622000    6.686000
