# Supplementary material for: Reactivity of a Unique Si(I)–Si(I)-Based η2-Bis(silylene) Iron Complex
Source: Inorg Chem. 2022 Jul 20;61(30):11725–33. doi: 10.1021/acs.inorgchem.2c01369 (PMC9377512; doi:10.1021/acs.inorgchem.2c01369)
Supplement: Supplementary file 2 — ic2c01369_si_002.zip [file ic2c01369_si_002.zip › b3-lyp-DFT/FeSi2TMSN3.pdb]

HEADER    FeSi2TMSN3-1_b3lyp_opt-66953            30-Sep-21   BOPT              
TITLE     FeSi2TMSN3-1_b3lyp_opt-66953                                          
HETATM    1 FE1  UNK A   1       5.110  17.467   8.244  1.00  1.00          FE  
HETATM    2 SI2  UNK A   1       3.990  16.520   9.835  1.00  1.00          SI  
HETATM    3 SI3  UNK A   1       4.699  18.920   9.800  1.00  1.00          SI  
HETATM    4 SI4  UNK A   1       2.572  19.230  14.333  1.00  1.00          SI  
HETATM    5  N5  UNK A   1       3.224  17.982  12.161  1.00  1.00           N  
HETATM    6  N6  UNK A   1       3.267  19.122  12.727  1.00  1.00           N  
HETATM    7  C7  UNK A   1       3.959  19.738  15.501  1.00  1.00           C  
HETATM    8  H8  UNK A   1       4.433  20.665  15.169  1.00  1.00           H  
HETATM    9  H9  UNK A   1       4.732  18.967  15.540  1.00  1.00           H  
HETATM   10  H10 UNK A   1       3.589  19.896  16.517  1.00  1.00           H  
HETATM   11  C11 UNK A   1       1.273  20.592  14.297  1.00  1.00           C  
HETATM   12  H12 UNK A   1       0.863  20.773  15.294  1.00  1.00           H  
HETATM   13  H13 UNK A   1       0.446  20.325  13.635  1.00  1.00           H  
HETATM   14  H14 UNK A   1       1.696  21.531  13.932  1.00  1.00           H  
HETATM   15  C15 UNK A   1       1.796  17.621  14.923  1.00  1.00           C  
HETATM   16  H16 UNK A   1       1.375  17.729  15.926  1.00  1.00           H  
HETATM   17  H17 UNK A   1       2.540  16.822  14.949  1.00  1.00           H  
HETATM   18  H18 UNK A   1       0.993  17.313  14.249  1.00  1.00           H  
HETATM   19  N19 UNK A   1       4.183  15.033  10.999  1.00  1.00           N  
HETATM   20  N20 UNK A   1       2.358  15.570  10.008  1.00  1.00           N  
HETATM   21  N21 UNK A   1       5.766  20.078  10.823  1.00  1.00           N  
HETATM   22  N22 UNK A   1       3.936  20.637   9.861  1.00  1.00           N  
HETATM   23  N23 UNK A   1       3.783  17.899  10.967  1.00  1.00           N  
HETATM   24  C24 UNK A   1       2.884  14.759  10.921  1.00  1.00           C  
HETATM   25  C25 UNK A   1       2.144  13.775  11.749  1.00  1.00           C  
HETATM   26  C26 UNK A   1       1.620  14.196  12.970  1.00  1.00           C  
HETATM   27  H27 UNK A   1       1.764  15.221  13.284  1.00  1.00           H  
HETATM   28  C28 UNK A   1       0.921  13.300  13.770  1.00  1.00           C  
HETATM   29  H29 UNK A   1       0.516  13.632  14.718  1.00  1.00           H  
HETATM   30  C30 UNK A   1       0.744  11.985  13.354  1.00  1.00           C  
HETATM   31  H31 UNK A   1       0.200  11.287  13.978  1.00  1.00           H  
HETATM   32  C32 UNK A   1       1.268  11.566  12.134  1.00  1.00           C  
HETATM   33  H33 UNK A   1       1.132  10.542  11.807  1.00  1.00           H  
HETATM   34  C34 UNK A   1       1.966  12.458  11.332  1.00  1.00           C  
HETATM   35  H35 UNK A   1       2.375  12.136  10.383  1.00  1.00           H  
HETATM   36  C36 UNK A   1       5.241  14.544  11.898  1.00  1.00           C  
HETATM   37  C37 UNK A   1       5.184  15.324  13.224  1.00  1.00           C  
HETATM   38  H38 UNK A   1       5.242  16.396  13.043  1.00  1.00           H  
HETATM   39  H39 UNK A   1       6.011  15.028  13.873  1.00  1.00           H  
HETATM   40  H40 UNK A   1       4.248  15.124  13.746  1.00  1.00           H  
HETATM   41  C41 UNK A   1       6.572  14.823  11.185  1.00  1.00           C  
HETATM   42  H42 UNK A   1       6.644  14.233  10.269  1.00  1.00           H  
HETATM   43  H43 UNK A   1       7.408  14.562  11.836  1.00  1.00           H  
HETATM   44  H44 UNK A   1       6.656  15.872  10.905  1.00  1.00           H  
HETATM   45  C45 UNK A   1       5.147  13.038  12.178  1.00  1.00           C  
HETATM   46  H46 UNK A   1       4.298  12.784  12.810  1.00  1.00           H  
HETATM   47  H47 UNK A   1       6.054  12.716  12.694  1.00  1.00           H  
HETATM   48  H48 UNK A   1       5.067  12.474  11.247  1.00  1.00           H  
HETATM   49  C49 UNK A   1       0.968  15.825   9.597  1.00  1.00           C  
HETATM   50  C50 UNK A   1       0.312  16.795  10.595  1.00  1.00           C  
HETATM   51  H51 UNK A   1       0.902  17.705  10.696  1.00  1.00           H  
HETATM   52  H52 UNK A   1       0.238  16.336  11.582  1.00  1.00           H  
HETATM   53  H53 UNK A   1      -0.694  17.061  10.262  1.00  1.00           H  
HETATM   54  C54 UNK A   1       0.126  14.546   9.490  1.00  1.00           C  
HETATM   55  H55 UNK A   1      -0.093  14.109  10.462  1.00  1.00           H  
HETATM   56  H56 UNK A   1       0.633  13.797   8.879  1.00  1.00           H  
HETATM   57  H57 UNK A   1      -0.826  14.787   9.012  1.00  1.00           H  
HETATM   58  C58 UNK A   1       1.046  16.472   8.206  1.00  1.00           C  
HETATM   59  H59 UNK A   1       0.050  16.775   7.878  1.00  1.00           H  
HETATM   60  H60 UNK A   1       1.454  15.766   7.481  1.00  1.00           H  
HETATM   61  H61 UNK A   1       1.698  17.345   8.211  1.00  1.00           H  
HETATM   62  C62 UNK A   1       4.933  21.093  10.615  1.00  1.00           C  
HETATM   63  C63 UNK A   1       5.060  22.457  11.188  1.00  1.00           C  
HETATM   64  C64 UNK A   1       5.719  23.479  10.511  1.00  1.00           C  
HETATM   65  H65 UNK A   1       6.135  23.294   9.529  1.00  1.00           H  
HETATM   66  C66 UNK A   1       5.837  24.736  11.096  1.00  1.00           C  
HETATM   67  H67 UNK A   1       6.351  25.528  10.567  1.00  1.00           H  
HETATM   68  C68 UNK A   1       5.297  24.972  12.356  1.00  1.00           C  
HETATM   69  H69 UNK A   1       5.390  25.950  12.810  1.00  1.00           H  
HETATM   70  C70 UNK A   1       4.635  23.949  13.031  1.00  1.00           C  
HETATM   71  H71 UNK A   1       4.214  24.129  14.012  1.00  1.00           H  
HETATM   72  C72 UNK A   1       4.518  22.695  12.451  1.00  1.00           C  
HETATM   73  H73 UNK A   1       4.015  21.884  12.961  1.00  1.00           H  
HETATM   74  C74 UNK A   1       7.105  20.021  11.427  1.00  1.00           C  
HETATM   75  C75 UNK A   1       7.152  20.679  12.813  1.00  1.00           C  
HETATM   76  H76 UNK A   1       8.107  20.448  13.290  1.00  1.00           H  
HETATM   77  H77 UNK A   1       6.349  20.291  13.441  1.00  1.00           H  
HETATM   78  H78 UNK A   1       7.060  21.761  12.760  1.00  1.00           H  
HETATM   79  C79 UNK A   1       8.125  20.680  10.483  1.00  1.00           C  
HETATM   80  H80 UNK A   1       7.913  21.743  10.363  1.00  1.00           H  
HETATM   81  H81 UNK A   1       8.092  20.204   9.501  1.00  1.00           H  
HETATM   82  H82 UNK A   1       9.137  20.580  10.883  1.00  1.00           H  
HETATM   83  C83 UNK A   1       7.443  18.532  11.577  1.00  1.00           C  
HETATM   84  H84 UNK A   1       7.378  18.024  10.614  1.00  1.00           H  
HETATM   85  H85 UNK A   1       6.743  18.051  12.261  1.00  1.00           H  
HETATM   86  H86 UNK A   1       8.452  18.414  11.975  1.00  1.00           H  
HETATM   87  C87 UNK A   1       2.697  21.279   9.393  1.00  1.00           C  
HETATM   88  C88 UNK A   1       1.846  21.783  10.569  1.00  1.00           C  
HETATM   89  H89 UNK A   1       1.729  20.992  11.309  1.00  1.00           H  
HETATM   90  H90 UNK A   1       0.859  22.083  10.209  1.00  1.00           H  
HETATM   91  H91 UNK A   1       2.299  22.646  11.055  1.00  1.00           H  
HETATM   92  C92 UNK A   1       1.908  20.199   8.644  1.00  1.00           C  
HETATM   93  H93 UNK A   1       2.502  19.762   7.841  1.00  1.00           H  
HETATM   94  H94 UNK A   1       0.999  20.629   8.221  1.00  1.00           H  
HETATM   95  H95 UNK A   1       1.622  19.397   9.324  1.00  1.00           H  
HETATM   96  C96 UNK A   1       3.021  22.429   8.426  1.00  1.00           C  
HETATM   97  H97 UNK A   1       3.558  23.232   8.930  1.00  1.00           H  
HETATM   98  H98 UNK A   1       2.098  22.847   8.018  1.00  1.00           H  
HETATM   99  H99 UNK A   1       3.632  22.067   7.598  1.00  1.00           H  
HETATM  100 C100 UNK A   1       4.503  17.227   6.248  1.00  1.00           C  
HETATM  101 H101 UNK A   1       3.512  17.196   5.817  1.00  1.00           H  
HETATM  102 C102 UNK A   1       5.120  16.037   6.704  1.00  1.00           C  
HETATM  103 H103 UNK A   1       4.580  15.103   6.655  1.00  1.00           H  
HETATM  104 C104 UNK A   1       6.392  16.075   7.325  1.00  1.00           C  
HETATM  105 H105 UNK A   1       6.819  15.169   7.730  1.00  1.00           H  
HETATM  106 C106 UNK A   1       7.063  17.306   7.487  1.00  1.00           C  
HETATM  107 H107 UNK A   1       8.019  17.347   7.990  1.00  1.00           H  
HETATM  108 C108 UNK A   1       6.459  18.491   7.002  1.00  1.00           C  
HETATM  109 H109 UNK A   1       6.938  19.445   7.176  1.00  1.00           H  
HETATM  110 C110 UNK A   1       5.184  18.454   6.388  1.00  1.00           C  
HETATM  111 H111 UNK A   1       4.708  19.376   6.083  1.00  1.00           H  
CONECT    1    2    3  100  102                                                 
CONECT    1  104  106  108  110                                                 
CONECT    2    3   19   20   23                                                 
CONECT    3   21   22   23                                                      
CONECT    4    6    7   11   15                                                 
CONECT    5    6   23                                                           
CONECT    7    8    9   10                                                      
CONECT   11   12   13   14                                                      
CONECT   15   16   17   18                                                      
CONECT   19   24   36                                                           
CONECT   20   24   49                                                           
CONECT   21   62   74                                                           
CONECT   22   62   87                                                           
CONECT   24   25                                                                
CONECT   25   26   34                                                           
CONECT   26   27   28                                                           
CONECT   28   29   30                                                           
CONECT   30   31   32                                                           
CONECT   32   33   34                                                           
CONECT   34   35                                                                
CONECT   36   37   41   45                                                      
CONECT   37   38   39   40                                                      
CONECT   41   42   43   44                                                      
CONECT   45   46   47   48                                                      
CONECT   49   50   54   58                                                      
CONECT   50   51   52   53                                                      
CONECT   54   55   56   57                                                      
CONECT   58   59   60   61                                                      
CONECT   62   63                                                                
CONECT   63   64   72                                                           
CONECT   64   65   66                                                           
CONECT   66   67   68                                                           
CONECT   68   69   70                                                           
CONECT   70   71   72                                                           
CONECT   72   73                                                                
CONECT   74   75   79   83                                                      
CONECT   75   76   77   78                                                      
CONECT   79   80   81   82                                                      
CONECT   83   84   85   86                                                      
CONECT   87   88   92   96                                                      
CONECT   88   89   90   91                                                      
CONECT   92   93   94   95                                                      
CONECT   96   97   98   99                                                      
CONECT  100  101  102  110                                                      
CONECT  102  103  104                                                           
CONECT  104  105  106                                                           
CONECT  106  107  108                                                           
CONECT  108  109  110                                                           
CONECT  110  111                                                                
END                                                                             
