# Supplementary material for: Reactivity of a Unique Si(I)–Si(I)-Based η2-Bis(silylene) Iron Complex
Source: Inorg Chem. 2022 Jul 20;61(30):11725–33. doi: 10.1021/acs.inorgchem.2c01369 (PMC9377512; doi:10.1021/acs.inorgchem.2c01369)
Supplement: Supplementary file 2 — ic2c01369_si_002.zip [file ic2c01369_si_002.zip › b3-lyp-DFT/FeSi2TMSN3.xyz]

111
0001
Fe      5.110000   17.467000    8.244000
Si      3.990000   16.520000    9.835000
Si      4.699000   18.920000    9.800000
Si      2.572000   19.230000   14.333000
N       3.224000   17.982000   12.161000
N       3.267000   19.122000   12.727000
C       3.959000   19.738000   15.501000
H       4.433000   20.665000   15.169000
H       4.732000   18.967000   15.540000
H       3.589000   19.896000   16.517000
C       1.273000   20.592000   14.297000
H       0.863000   20.773000   15.294000
H       0.446000   20.325000   13.635000
H       1.696000   21.531000   13.932000
C       1.796000   17.621000   14.923000
H       1.375000   17.729000   15.926000
H       2.540000   16.822000   14.949000
H       0.993000   17.313000   14.249000
N       4.183000   15.033000   10.999000
N       2.358000   15.570000   10.008000
N       5.766000   20.078000   10.823000
N       3.936000   20.637000    9.861000
N       3.783000   17.899000   10.967000
C       2.884000   14.759000   10.921000
C       2.144000   13.775000   11.749000
C       1.620000   14.196000   12.970000
H       1.764000   15.221000   13.284000
C       0.921000   13.300000   13.770000
H       0.516000   13.632000   14.718000
C       0.744000   11.985000   13.354000
H       0.200000   11.287000   13.978000
C       1.268000   11.566000   12.134000
H       1.132000   10.542000   11.807000
C       1.966000   12.458000   11.332000
H       2.375000   12.136000   10.383000
C       5.241000   14.544000   11.898000
C       5.184000   15.324000   13.224000
H       5.242000   16.396000   13.043000
H       6.011000   15.028000   13.873000
H       4.248000   15.124000   13.746000
C       6.572000   14.823000   11.185000
H       6.644000   14.233000   10.269000
H       7.408000   14.562000   11.836000
H       6.656000   15.872000   10.905000
C       5.147000   13.038000   12.178000
H       4.298000   12.784000   12.810000
H       6.054000   12.716000   12.694000
H       5.067000   12.474000   11.247000
C       0.968000   15.825000    9.597000
C       0.312000   16.795000   10.595000
H       0.902000   17.705000   10.696000
H       0.238000   16.336000   11.582000
H      -0.694000   17.061000   10.262000
C       0.126000   14.546000    9.490000
H      -0.093000   14.109000   10.462000
H       0.633000   13.797000    8.879000
H      -0.826000   14.787000    9.012000
C       1.046000   16.472000    8.206000
H       0.050000   16.775000    7.878000
H       1.454000   15.766000    7.481000
H       1.698000   17.345000    8.211000
C       4.933000   21.093000   10.615000
C       5.060000   22.457000   11.188000
C       5.719000   23.479000   10.511000
H       6.135000   23.294000    9.529000
C       5.837000   24.736000   11.096000
H       6.351000   25.528000   10.567000
C       5.297000   24.972000   12.356000
H       5.390000   25.950000   12.810000
C       4.635000   23.949000   13.031000
H       4.214000   24.129000   14.012000
C       4.518000   22.695000   12.451000
H       4.015000   21.884000   12.961000
C       7.105000   20.021000   11.427000
C       7.152000   20.679000   12.813000
H       8.107000   20.448000   13.290000
H       6.349000   20.291000   13.441000
H       7.060000   21.761000   12.760000
C       8.125000   20.680000   10.483000
H       7.913000   21.743000   10.363000
H       8.092000   20.204000    9.501000
H       9.137000   20.580000   10.883000
C       7.443000   18.532000   11.577000
H       7.378000   18.024000   10.614000
H       6.743000   18.051000   12.261000
H       8.452000   18.414000   11.975000
C       2.697000   21.279000    9.393000
C       1.846000   21.783000   10.569000
H       1.729000   20.992000   11.309000
H       0.859000   22.083000   10.209000
H       2.299000   22.646000   11.055000
C       1.908000   20.199000    8.644000
H       2.502000   19.762000    7.841000
H       0.999000   20.629000    8.221000
H       1.622000   19.397000    9.324000
C       3.021000   22.429000    8.426000
H       3.558000   23.232000    8.930000
H       2.098000   22.847000    8.018000
H       3.632000   22.067000    7.598000
C       4.503000   17.227000    6.248000
H       3.512000   17.196000    5.817000
C       5.120000   16.037000    6.704000
H       4.580000   15.103000    6.655000
C       6.392000   16.075000    7.325000
H       6.819000   15.169000    7.730000
C       7.063000   17.306000    7.487000
H       8.019000   17.347000    7.990000
C       6.459000   18.491000    7.002000
H       6.938000   19.445000    7.176000
C       5.184000   18.454000    6.388000
H       4.708000   19.376000    6.083000
