# Supplementary material for: Reactivity of a Unique Si(I)–Si(I)-Based η2-Bis(silylene) Iron Complex
Source: Inorg Chem. 2022 Jul 20;61(30):11725–33. doi: 10.1021/acs.inorgchem.2c01369 (PMC9377512; doi:10.1021/acs.inorgchem.2c01369)
Supplement: Supplementary file 2 — ic2c01369_si_002.zip [file ic2c01369_si_002.zip › b3-lyp-DFT/FeSi2_free_energies.xlsx]

## Sheet: Tabelle1
SM	-3463.66
azide	-573.339
combined	-4037	0
FeSi2TS1	-4036.98	14.7779
FeSi2TMSN3-1	-4037.07	-59.4754
FeSi2TMSN3-TS2-1	-4037.03	24.385
4_ring	-4037.03	-0.633785
4_ring-TS3	-4037.03	5.61621
FeSi2NTMS	-3927.65
N2	-109.535
FeSi2NTMS+N2	-4037.19	-94.8607
