# Supplementary material for: Reactivity of a Unique Si(I)–Si(I)-Based η2-Bis(silylene) Iron Complex
Source: Inorg Chem. 2022 Jul 20;61(30):11725–33. doi: 10.1021/acs.inorgchem.2c01369 (PMC9377512; doi:10.1021/acs.inorgchem.2c01369)
Supplement: Supplementary file 2 — ic2c01369_si_002.zip [file ic2c01369_si_002.zip › b3-lyp-DFT/N2.pdb]

HEADER    SpartanN2_b3lyp_opt-57336               22-May-21   BOPT              
TITLE     SpartanN2_b3lyp_opt-57336                                             
HETATM    1  N1  UNK A   1       0.000   0.000   0.981  1.00  1.00           N  
HETATM    2  N2  UNK A   1       0.000   0.000  -0.111  1.00  1.00           N  
CONECT    1    2                                                                
END                                                                             
