# Supplementary material for: Reactivity of a Unique Si(I)–Si(I)-Based η2-Bis(silylene) Iron Complex
Source: Inorg Chem. 2022 Jul 20;61(30):11725–33. doi: 10.1021/acs.inorgchem.2c01369 (PMC9377512; doi:10.1021/acs.inorgchem.2c01369)
Supplement: Supplementary file 2 — ic2c01369_si_002.zip [file ic2c01369_si_002.zip › b3-lyp-DFT/TMSN3.pdb]

HEADER    SpartanTMSN3_b3lyp_opt-62254            23-Jun-21   BOPT              
TITLE     SpartanTMSN3_b3lyp_opt-62254                                          
HETATM    1 SI1  UNK A   1       0.048  -0.011   1.547  1.00  1.00          SI  
HETATM    2  C2  UNK A   1      -0.096  -0.088  -0.319  1.00  1.00           C  
HETATM    3  H3  UNK A   1       0.893  -0.143  -0.782  1.00  1.00           H  
HETATM    4  H4  UNK A   1      -0.605   0.794  -0.712  1.00  1.00           H  
HETATM    5  H5  UNK A   1      -0.659  -0.971  -0.635  1.00  1.00           H  
HETATM    6  C6  UNK A   1       0.899  -1.543   2.206  1.00  1.00           C  
HETATM    7  H7  UNK A   1       1.911  -1.628   1.800  1.00  1.00           H  
HETATM    8  H8  UNK A   1       0.353  -2.448   1.930  1.00  1.00           H  
HETATM    9  H9  UNK A   1       0.975  -1.513   3.296  1.00  1.00           H  
HETATM   10  C10 UNK A   1       0.884   1.555   2.119  1.00  1.00           C  
HETATM   11  H11 UNK A   1       1.909   1.605   1.743  1.00  1.00           H  
HETATM   12  H12 UNK A   1       0.920   1.602   3.209  1.00  1.00           H  
HETATM   13  H13 UNK A   1       0.348   2.437   1.760  1.00  1.00           H  
HETATM   14  N14 UNK A   1      -1.580   0.078   2.239  1.00  1.00           N  
HETATM   15  N15 UNK A   1      -2.455  -0.755   2.103  1.00  1.00           N  
HETATM   16  N16 UNK A   1      -3.318  -1.482   2.024  1.00  1.00           N  
CONECT    1    2    6   10   14                                                 
CONECT    2    3    4    5                                                      
CONECT    6    7    8    9                                                      
CONECT   10   11   12   13                                                      
CONECT   14   15                                                                
CONECT   15   16                                                                
END                                                                             
