# Supplementary material for: Reactivity of a Unique Si(I)–Si(I)-Based η2-Bis(silylene) Iron Complex
Source: Inorg Chem. 2022 Jul 20;61(30):11725–33. doi: 10.1021/acs.inorgchem.2c01369 (PMC9377512; doi:10.1021/acs.inorgchem.2c01369)
Supplement: Supplementary file 2 — ic2c01369_si_002.zip [file ic2c01369_si_002.zip › b3-lyp-DFT/TMSN3.xyz]

16
0001
Si      0.048000   -0.011000    1.547000
C      -0.096000   -0.088000   -0.319000
H       0.893000   -0.143000   -0.782000
H      -0.605000    0.794000   -0.712000
H      -0.659000   -0.971000   -0.635000
C       0.899000   -1.543000    2.206000
H       1.911000   -1.628000    1.800000
H       0.353000   -2.448000    1.930000
H       0.975000   -1.513000    3.296000
C       0.884000    1.555000    2.119000
H       1.909000    1.605000    1.743000
H       0.920000    1.602000    3.209000
H       0.348000    2.437000    1.760000
N      -1.580000    0.078000    2.239000
N      -2.455000   -0.755000    2.103000
N      -3.318000   -1.482000    2.024000
